# Supplementary material for: Modelling the structure of a ceRNA-theoretical, bipartite microRNA–mRNA interaction network regulating intestinal epithelial cellular pathways using R programming
Source: BMC Res Notes. 2018 Jan 12;11:19. doi: 10.1186/s13104-018-3126-y (PMC5766989; doi:10.1186/s13104-018-3126-y)
Supplement: Supplementary file 1 — Additional file 1: Table S1. Citation data for miRWalk2.0-derived experimentally validated miRNA-mRNA interactions. [file 13104_2018_3126_MOESM1_ESM.xlsx]

## Sheet: Gene_List_196
GENE LIST
ACTB
ACTG1
ACTN1
ACTN4
ADAM9
AKT1
AKT2
AKT3
APC
APC2
ARAF
ASH1L
AXIN1
AXIN2
BAD
BAIAP2
BCAR1
BCL2
BHLHE40
BRAF
CASK
CCND1
CCND2
CCND3
CDC42
CDK4
CFL1
CGN
CLDN23
CLDN4
CLDN7
CRB3
CREBBP
CRK
CRKL
CSNK1A1
CSNK2A1
CSNK2A2
CTBP1
CTBP2
CTNNA1
CTNNB1
CTTN
CXCR4
CYFIP2
DIAPH1
DIAPH3
DNMT3A
DOCK1
DVL1
DVL2
DVL3
EGFR
EP300
EPB41
EPB41L1
EPB41L2
EPB41L3
ERBB2
EXOC3
EXOC4
F11R
FGFR1
FN1
FYN
GNAI1
GNAI2
GNAI3
GSK3B
GSTM3
HCLS1
HRAS
HSPA1A
HSPA1B
HSPA8
IGF1R
IL1R1
IL1R2
INADL
IQGAP1
IRS1
ITGA1
ITGA3
ITGA4
ITGA5
ITGA6
ITGA7
ITGAV
ITGB1
ITGB4
ITGB5
JAM2
JUN
KRAS
LEF1
LLGL2
LYZ
MAGI1
MAGI3
MAP2K1
MAP3K7
MAPK1
MAPK10
MAPK3
MAPK7
MAPK8
MAPK9
MET
MLLT4
MPP5
MRAS
MYC
MYH10
MYH11
MYH14
MYH9
MYL12A
MYL12B
MYL9
MYLK
NLK
NRAS
OCLN
PAK1
PAK2
PAK4
PARD3
PDCD4
PDGFA
PDGFC
PDGFD
PDGFRA
PDGFRB
PIK3CA
PIK3CB
PIK3CD
PIK3CG
PIK3R1
PIK3R2
PIK3R3
PPP1CA
PPP1CB
PPP1CC
PPP1R12A
PPP2CA
PPP2CB
PPP2R1A
PPP2R1B
PPP2R2A
PPP2R2D
PRKCA
PRKCB
PRKCD
PRKCI
PSEN1
PTEN
PTK2
PXN
RAB13
RAC1
RAC2
RAC3
RAF1
RHOA
ROCK1
ROCK2
RRAS
RRAS2
SMAD2
SMAD3
SMAD4
SOS1
SOS2
SPRY2
SPTAN1
SRC
SYMPK
TCF7
TCF7L1
TCF7L2
TGFB1
TGFB2
TJP1
TJP2
TJP3
TP53
VAPA
VAV2
VAV3
VCL
WASF1
WASF2
WASL
YBX3
YES1
ZEB1

## Sheet: miR_List_658
Network miRs
hsa-let-7a-5p
hsa-let-7b-5p
hsa-let-7c-5p
hsa-let-7d-5p
hsa-let-7e-5p
hsa-let-7f-5p
hsa-let-7g-5p
hsa-let-7i-5p
hsa-miR-100-5p
hsa-miR-101-3p
hsa-miR-103a-3p
hsa-miR-105-5p
hsa-miR-106a-5p
hsa-miR-106b-5p
hsa-miR-107
hsa-miR-10a-5p
hsa-miR-10b-5p
hsa-miR-1178-3p
hsa-miR-1180-3p
hsa-miR-1180-5p
hsa-miR-1183
hsa-miR-1185-1-3p
hsa-miR-1185-2-3p
hsa-miR-1185-5p
hsa-miR-1193
hsa-miR-1200
hsa-miR-1202
hsa-miR-1205
hsa-miR-1224-5p
hsa-miR-1225-3p
hsa-miR-122-5p
hsa-miR-1226-3p
hsa-miR-1226-5p
hsa-miR-1228-3p
hsa-miR-1233-3p
hsa-miR-1234-3p
hsa-miR-1236-3p
hsa-miR-124-3p
hsa-miR-1244
hsa-miR-1245a
hsa-miR-1245b-3p
hsa-miR-1247-5p
hsa-miR-1248
hsa-miR-1252-5p
hsa-miR-1253
hsa-miR-1254
hsa-miR-1255a
hsa-miR-1255b-5p
hsa-miR-1257
hsa-miR-125a-3p
hsa-miR-125a-5p
hsa-miR-125b-5p
hsa-miR-1260a
hsa-miR-1260b
hsa-miR-1261
hsa-miR-1262
hsa-miR-126-3p
hsa-miR-1264
hsa-miR-1266-5p
hsa-miR-1268a
hsa-miR-1268b
hsa-miR-1271-3p
hsa-miR-1271-5p
hsa-miR-1272
hsa-miR-1275
hsa-miR-127-5p
hsa-miR-1276
hsa-miR-1279
hsa-miR-1281
hsa-miR-128-1-5p
hsa-miR-128-2-5p
hsa-miR-128-3p
hsa-miR-1285-3p
hsa-miR-1285-5p
hsa-miR-1286
hsa-miR-1287-3p
hsa-miR-1287-5p
hsa-miR-129-2-3p
hsa-miR-1293
hsa-miR-1295a
hsa-miR-129-5p
hsa-miR-1296-3p
hsa-miR-1296-5p
hsa-miR-1297
hsa-miR-1298-5p
hsa-miR-1299
hsa-miR-1301-3p
hsa-miR-1303
hsa-miR-1304-3p
hsa-miR-1304-5p
hsa-miR-1305
hsa-miR-1306-3p
hsa-miR-1306-5p
hsa-miR-1307-3p
hsa-miR-130a-3p
hsa-miR-130b-3p
hsa-miR-1322
hsa-miR-132-3p
hsa-miR-133a-3p
hsa-miR-133a-5p
hsa-miR-133b
hsa-miR-134-5p
hsa-miR-135a-5p
hsa-miR-135b-3p
hsa-miR-135b-5p
hsa-miR-136-5p
hsa-miR-137
hsa-miR-138-5p
hsa-miR-139-3p
hsa-miR-139-5p
hsa-miR-140-3p
hsa-miR-140-5p
hsa-miR-141-3p
hsa-miR-142-3p
hsa-miR-142-5p
hsa-miR-143-3p
hsa-miR-144-3p
hsa-miR-145-5p
hsa-miR-146a-5p
hsa-miR-146b-5p
hsa-miR-147a
hsa-miR-148a-3p
hsa-miR-148b-3p
hsa-miR-148b-5p
hsa-miR-149-5p
hsa-miR-150-5p
hsa-miR-151a-5p
hsa-miR-151b
hsa-miR-152-3p
hsa-miR-153-3p
hsa-miR-154-5p
hsa-miR-155-5p
hsa-miR-15a-5p
hsa-miR-15b-5p
hsa-miR-16-5p
hsa-miR-17-5p
hsa-miR-181a-2-3p
hsa-miR-181a-5p
hsa-miR-181b-5p
hsa-miR-181c-5p
hsa-miR-181d-5p
hsa-miR-182-5p
hsa-miR-1827
hsa-miR-183-5p
hsa-miR-184
hsa-miR-185-5p
hsa-miR-186-5p
hsa-miR-188-3p
hsa-miR-188-5p
hsa-miR-18a-5p
hsa-miR-18b-5p
hsa-miR-1908-3p
hsa-miR-1908-5p
hsa-miR-1909-3p
hsa-miR-190a-3p
hsa-miR-1910-3p
hsa-miR-1910-5p
hsa-miR-1915-3p
hsa-miR-191-5p
hsa-miR-192-5p
hsa-miR-193a-3p
hsa-miR-193a-5p
hsa-miR-193b-3p
hsa-miR-193b-5p
hsa-miR-194-5p
hsa-miR-195-5p
hsa-miR-196a-3p
hsa-miR-196a-5p
hsa-miR-196b-5p
hsa-miR-1972
hsa-miR-197-3p
hsa-miR-1976
hsa-miR-198
hsa-miR-199a-3p
hsa-miR-199a-5p
hsa-miR-199b-3p
hsa-miR-199b-5p
hsa-miR-19a-3p
hsa-miR-19b-3p
hsa-miR-200a-3p
hsa-miR-200b-3p
hsa-miR-200c-3p
hsa-miR-202-3p
hsa-miR-204-5p
hsa-miR-205-5p
hsa-miR-206
hsa-miR-208a-3p
hsa-miR-208a-5p
hsa-miR-208b-3p
hsa-miR-208b-5p
hsa-miR-20a-5p
hsa-miR-20b-5p
hsa-miR-210-3p
hsa-miR-2110
hsa-miR-2113
hsa-miR-211-3p
hsa-miR-211-5p
hsa-miR-2116-5p
hsa-miR-2117
hsa-miR-212-3p
hsa-miR-214-3p
hsa-miR-215-5p
hsa-miR-21-5p
hsa-miR-216a-5p
hsa-miR-216b-3p
hsa-miR-216b-5p
hsa-miR-217
hsa-miR-218-5p
hsa-miR-219a-1-3p
hsa-miR-219a-5p
hsa-miR-219b-3p
hsa-miR-221-3p
hsa-miR-221-5p
hsa-miR-222-3p
hsa-miR-223-3p
hsa-miR-22-3p
hsa-miR-224-5p
hsa-miR-2278
hsa-miR-23a-3p
hsa-miR-23b-3p
hsa-miR-23c
hsa-miR-24-3p
hsa-miR-25-3p
hsa-miR-25-5p
hsa-miR-2682-5p
hsa-miR-26a-5p
hsa-miR-26b-5p
hsa-miR-27a-3p
hsa-miR-27b-3p
hsa-miR-28-3p
hsa-miR-28-5p
hsa-miR-296-3p
hsa-miR-297
hsa-miR-298
hsa-miR-299-3p
hsa-miR-29a-3p
hsa-miR-29b-3p
hsa-miR-29c-3p
hsa-miR-300
hsa-miR-301a-3p
hsa-miR-301a-5p
hsa-miR-302a-3p
hsa-miR-302a-5p
hsa-miR-302b-3p
hsa-miR-302c-3p
hsa-miR-302d-3p
hsa-miR-302e
hsa-miR-302f
hsa-miR-3065-3p
hsa-miR-3065-5p
hsa-miR-3074-3p
hsa-miR-30a-3p
hsa-miR-30a-5p
hsa-miR-30b-5p
hsa-miR-30c-1-3p
hsa-miR-30c-5p
hsa-miR-30d-5p
hsa-miR-30e-3p
hsa-miR-30e-5p
hsa-miR-3127-5p
hsa-miR-3130-3p
hsa-miR-3140-3p
hsa-miR-3140-5p
hsa-miR-3144-3p
hsa-miR-3150b-3p
hsa-miR-3151-3p
hsa-miR-3158-3p
hsa-miR-31-5p
hsa-miR-3161
hsa-miR-3179
hsa-miR-3180-5p
hsa-miR-3190-3p
hsa-miR-3192-5p
hsa-miR-3202
hsa-miR-320a
hsa-miR-320b
hsa-miR-320c
hsa-miR-320d
hsa-miR-323a-3p
hsa-miR-323b-3p
hsa-miR-323b-5p
hsa-miR-324-3p
hsa-miR-324-5p
hsa-miR-325
hsa-miR-32-5p
hsa-miR-326
hsa-miR-328-3p
hsa-miR-328-5p
hsa-miR-329-3p
hsa-miR-329-5p
hsa-miR-330-3p
hsa-miR-330-5p
hsa-miR-331-3p
hsa-miR-331-5p
hsa-miR-335-5p
hsa-miR-337-3p
hsa-miR-338-5p
hsa-miR-339-5p
hsa-miR-33a-5p
hsa-miR-33b-5p
hsa-miR-340-5p
hsa-miR-342-3p
hsa-miR-342-5p
hsa-miR-345-3p
hsa-miR-346
hsa-miR-34a-5p
hsa-miR-34b-3p
hsa-miR-34c-3p
hsa-miR-34c-5p
hsa-miR-3605-5p
hsa-miR-3606-3p
hsa-miR-3613-3p
hsa-miR-3613-5p
hsa-miR-361-3p
hsa-miR-3614-3p
hsa-miR-3614-5p
hsa-miR-361-5p
hsa-miR-362-3p
hsa-miR-363-3p
hsa-miR-363-5p
hsa-miR-365a-3p
hsa-miR-365b-3p
hsa-miR-367-3p
hsa-miR-3690
hsa-miR-369-3p
hsa-miR-369-5p
hsa-miR-370-3p
hsa-miR-371a-5p
hsa-miR-371b-5p
hsa-miR-372-3p
hsa-miR-373-3p
hsa-miR-374a-3p
hsa-miR-374a-5p
hsa-miR-374b-5p
hsa-miR-374c-5p
hsa-miR-375
hsa-miR-376a-3p
hsa-miR-377-3p
hsa-miR-378b
hsa-miR-378c
hsa-miR-378d
hsa-miR-378e
hsa-miR-378f
hsa-miR-378g
hsa-miR-378h
hsa-miR-378i
hsa-miR-379-5p
hsa-miR-380-3p
hsa-miR-381-3p
hsa-miR-382-3p
hsa-miR-382-5p
hsa-miR-383-5p
hsa-miR-384
hsa-miR-3916
hsa-miR-3934-5p
hsa-miR-409-3p
hsa-miR-409-5p
hsa-miR-410-3p
hsa-miR-411-3p
hsa-miR-411-5p
hsa-miR-412-3p
hsa-miR-421
hsa-miR-422a
hsa-miR-423-3p
hsa-miR-423-5p
hsa-miR-424-5p
hsa-miR-4284
hsa-miR-4286
hsa-miR-429
hsa-miR-431-5p
hsa-miR-433-3p
hsa-miR-433-5p
hsa-miR-4435
hsa-miR-4448
hsa-miR-4451
hsa-miR-4455
hsa-miR-4458
hsa-miR-448
hsa-miR-4488
hsa-miR-449a
hsa-miR-449b-5p
hsa-miR-449c-5p
hsa-miR-450a-1-3p
hsa-miR-450a-2-3p
hsa-miR-450b-3p
hsa-miR-450b-5p
hsa-miR-4516
hsa-miR-451a
hsa-miR-4521
hsa-miR-4524a-5p
hsa-miR-4531
hsa-miR-4532
hsa-miR-454-3p
hsa-miR-455-3p
hsa-miR-455-5p
hsa-miR-4647
hsa-miR-4707-5p
hsa-miR-4741
hsa-miR-4755-5p
hsa-miR-4792
hsa-miR-483-3p
hsa-miR-483-5p
hsa-miR-484
hsa-miR-485-3p
hsa-miR-485-5p
hsa-miR-486-3p
hsa-miR-487a-3p
hsa-miR-487b-3p
hsa-miR-490-3p
hsa-miR-490-5p
hsa-miR-491-3p
hsa-miR-491-5p
hsa-miR-492
hsa-miR-493-3p
hsa-miR-494-3p
hsa-miR-495-3p
hsa-miR-495-5p
hsa-miR-496
hsa-miR-497-5p
hsa-miR-498
hsa-miR-499a-3p
hsa-miR-499a-5p
hsa-miR-499b-3p
hsa-miR-5001-3p
hsa-miR-5001-5p
hsa-miR-5010-3p
hsa-miR-5010-5p
hsa-miR-501-3p
hsa-miR-502-3p
hsa-miR-502-5p
hsa-miR-503-5p
hsa-miR-504-3p
hsa-miR-504-5p
hsa-miR-505-3p
hsa-miR-506-3p
hsa-miR-507
hsa-miR-508-5p
hsa-miR-509-3-5p
hsa-miR-509-3p
hsa-miR-510-3p
hsa-miR-510-5p
hsa-miR-512-3p
hsa-miR-512-5p
hsa-miR-513a-3p
hsa-miR-513a-5p
hsa-miR-513b-5p
hsa-miR-513c-3p
hsa-miR-514a-3p
hsa-miR-514a-5p
hsa-miR-514b-3p
hsa-miR-515-5p
hsa-miR-516a-5p
hsa-miR-516b-5p
hsa-miR-518c-5p
hsa-miR-518d-5p
hsa-miR-518e-3p
hsa-miR-518e-5p
hsa-miR-5196-3p
hsa-miR-5196-5p
hsa-miR-519a-3p
hsa-miR-519a-5p
hsa-miR-519b-3p
hsa-miR-519b-5p
hsa-miR-519c-3p
hsa-miR-519c-5p
hsa-miR-519d-3p
hsa-miR-520a-3p
hsa-miR-520a-5p
hsa-miR-520b
hsa-miR-520c-3p
hsa-miR-520c-5p
hsa-miR-520d-3p
hsa-miR-520d-5p
hsa-miR-520e
hsa-miR-520g-3p
hsa-miR-520h
hsa-miR-522-3p
hsa-miR-522-5p
hsa-miR-523-5p
hsa-miR-524-3p
hsa-miR-525-3p
hsa-miR-525-5p
hsa-miR-526a
hsa-miR-532-3p
hsa-miR-539-3p
hsa-miR-539-5p
hsa-miR-541-3p
hsa-miR-542-5p
hsa-miR-543
hsa-miR-544a
hsa-miR-545-3p
hsa-miR-548a-3p
hsa-miR-548a-5p
hsa-miR-548aa
hsa-miR-548ah-3p
hsa-miR-548ah-5p
hsa-miR-548ai
hsa-miR-548ak
hsa-miR-548am-5p
hsa-miR-548ar-3p
hsa-miR-548ar-5p
hsa-miR-548av-3p
hsa-miR-548b-3p
hsa-miR-548c-5p
hsa-miR-548d-3p
hsa-miR-548d-5p
hsa-miR-548e-3p
hsa-miR-548e-5p
hsa-miR-548g-3p
hsa-miR-548h-3p
hsa-miR-548h-5p
hsa-miR-548i
hsa-miR-548j-3p
hsa-miR-548j-5p
hsa-miR-548k
hsa-miR-548l
hsa-miR-548m
hsa-miR-548n
hsa-miR-548o-5p
hsa-miR-548q
hsa-miR-548t-3p
hsa-miR-548y
hsa-miR-548z
hsa-miR-549a
hsa-miR-550a-5p
hsa-miR-552-3p
hsa-miR-553
hsa-miR-556-5p
hsa-miR-561-3p
hsa-miR-561-5p
hsa-miR-562
hsa-miR-563
hsa-miR-564
hsa-miR-566
hsa-miR-567
hsa-miR-568
hsa-miR-570-3p
hsa-miR-570-5p
hsa-miR-571
hsa-miR-573
hsa-miR-574-3p
hsa-miR-574-5p
hsa-miR-576-3p
hsa-miR-576-5p
hsa-miR-577
hsa-miR-578
hsa-miR-579-3p
hsa-miR-580-3p
hsa-miR-582-3p
hsa-miR-582-5p
hsa-miR-584-5p
hsa-miR-585-3p
hsa-miR-587
hsa-miR-589-5p
hsa-miR-590-3p
hsa-miR-590-5p
hsa-miR-591
hsa-miR-592
hsa-miR-593-3p
hsa-miR-595
hsa-miR-597-5p
hsa-miR-599
hsa-miR-601
hsa-miR-603
hsa-miR-605-5p
hsa-miR-607
hsa-miR-608
hsa-miR-610
hsa-miR-612
hsa-miR-613
hsa-miR-615-3p
hsa-miR-616-3p
hsa-miR-619-3p
hsa-miR-624-3p
hsa-miR-625-5p
hsa-miR-626
hsa-miR-627-3p
hsa-miR-627-5p
hsa-miR-628-3p
hsa-miR-628-5p
hsa-miR-629-5p
hsa-miR-630
hsa-miR-631
hsa-miR-640
hsa-miR-641
hsa-miR-642a-3p
hsa-miR-642a-5p
hsa-miR-644a
hsa-miR-648
hsa-miR-650
hsa-miR-6503-3p
hsa-miR-6511a-3p
hsa-miR-6511a-5p
hsa-miR-651-3p
hsa-miR-651-5p
hsa-miR-652-3p
hsa-miR-652-5p
hsa-miR-654-3p
hsa-miR-655-3p
hsa-miR-656-3p
hsa-miR-660-3p
hsa-miR-660-5p
hsa-miR-661
hsa-miR-663a
hsa-miR-664a-3p
hsa-miR-664b-3p
hsa-miR-664b-5p
hsa-miR-665
hsa-miR-671-5p
hsa-miR-6721-5p
hsa-miR-6728-5p
hsa-miR-6732-3p
hsa-miR-708-5p
hsa-miR-744-5p
hsa-miR-758-5p
hsa-miR-7-5p
hsa-miR-760
hsa-miR-761
hsa-miR-764
hsa-miR-765
hsa-miR-766-3p
hsa-miR-767-3p
hsa-miR-767-5p
hsa-miR-769-3p
hsa-miR-769-5p
hsa-miR-802
hsa-miR-873-3p
hsa-miR-873-5p
hsa-miR-875-3p
hsa-miR-876-5p
hsa-miR-877-5p
hsa-miR-885-3p
hsa-miR-885-5p
hsa-miR-887-5p
hsa-miR-888-5p
hsa-miR-889-3p
hsa-miR-890
hsa-miR-891b
hsa-miR-892b
hsa-miR-922
hsa-miR-92a-1-5p
hsa-miR-92a-3p
hsa-miR-92b-3p
hsa-miR-935
hsa-miR-93-5p
hsa-miR-939-5p
hsa-miR-940
hsa-miR-941
hsa-miR-942-5p
hsa-miR-944
hsa-miR-95-3p
hsa-miR-9-5p
hsa-miR-96-5p
hsa-miR-98-3p
hsa-miR-98-5p
hsa-miR-99a-5p
hsa-miR-99b-5p

## Sheet: miRWalk2 miR-target interaction
miRNA	Gene
hsa-let-7a-5p	ACTB
hsa-let-7b-5p	ACTB
hsa-let-7c-5p	ACTB
hsa-miR-100-5p	ACTB
hsa-miR-1200	ACTB
hsa-miR-124-3p	ACTB
hsa-miR-1275	ACTB
hsa-miR-127-5p	ACTB
hsa-miR-1295a	ACTB
hsa-miR-1303	ACTB
hsa-miR-1307-3p	ACTB
hsa-miR-145-5p	ACTB
hsa-miR-16-5p	ACTB
hsa-miR-196a-5p	ACTB
hsa-miR-19a-3p	ACTB
hsa-miR-19b-3p	ACTB
hsa-miR-216a-5p	ACTB
hsa-miR-218-5p	ACTB
hsa-miR-221-3p	ACTB
hsa-miR-222-3p	ACTB
hsa-miR-320a	ACTB
hsa-miR-324-5p	ACTB
hsa-miR-326	ACTB
hsa-miR-329-5p	ACTB
hsa-miR-33a-5p	ACTB
hsa-miR-33b-5p	ACTB
hsa-miR-3613-3p	ACTB
hsa-miR-382-3p	ACTB
hsa-miR-412-3p	ACTB
hsa-miR-450a-2-3p	ACTB
hsa-miR-450b-5p	ACTB
hsa-miR-455-3p	ACTB
hsa-miR-484	ACTB
hsa-miR-493-3p	ACTB
hsa-miR-5010-5p	ACTB
hsa-miR-506-3p	ACTB
hsa-miR-507	ACTB
hsa-miR-520g-3p	ACTB
hsa-miR-520h	ACTB
hsa-miR-524-3p	ACTB
hsa-miR-525-3p	ACTB
hsa-miR-544a	ACTB
hsa-miR-548aa	ACTB
hsa-miR-548d-3p	ACTB
hsa-miR-548h-3p	ACTB
hsa-miR-548l	ACTB
hsa-miR-548n	ACTB
hsa-miR-548t-3p	ACTB
hsa-miR-548z	ACTB
hsa-miR-605-5p	ACTB
hsa-miR-626	ACTB
hsa-miR-644a	ACTB
hsa-miR-744-5p	ACTB
hsa-miR-92a-3p	ACTB
hsa-let-7b-5p	ACTG1
hsa-miR-10a-5p	ACTG1
hsa-miR-10b-5p	ACTG1
hsa-miR-1180-3p	ACTG1
hsa-miR-1202	ACTG1
hsa-miR-1226-3p	ACTG1
hsa-miR-1307-3p	ACTG1
hsa-miR-149-5p	ACTG1
hsa-miR-16-5p	ACTG1
hsa-miR-193b-3p	ACTG1
hsa-miR-197-3p	ACTG1
hsa-miR-221-3p	ACTG1
hsa-miR-222-3p	ACTG1
hsa-miR-320a	ACTG1
hsa-miR-326	ACTG1
hsa-miR-331-3p	ACTG1
hsa-miR-342-3p	ACTG1
hsa-miR-34a-5p	ACTG1
hsa-miR-361-5p	ACTG1
hsa-miR-423-5p	ACTG1
hsa-miR-485-5p	ACTG1
hsa-miR-652-3p	ACTG1
hsa-miR-744-5p	ACTG1
hsa-miR-769-3p	ACTG1
hsa-miR-877-5p	ACTG1
hsa-miR-935	ACTG1
hsa-miR-99b-5p	ACTG1
hsa-miR-16-5p	ACTN1
hsa-miR-193b-3p	ACTN1
hsa-miR-218-5p	ACTN1
hsa-miR-615-3p	ACTN1
hsa-let-7b-5p	ACTN4
hsa-let-7c-5p	ACTN4
hsa-miR-1180-5p	ACTN4
hsa-miR-1226-3p	ACTN4
hsa-miR-142-5p	ACTN4
hsa-miR-16-5p	ACTN4
hsa-miR-182-5p	ACTN4
hsa-miR-185-5p	ACTN4
hsa-miR-193a-3p	ACTN4
hsa-miR-193b-3p	ACTN4
hsa-miR-23a-3p	ACTN4
hsa-miR-23b-3p	ACTN4
hsa-miR-26a-5p	ACTN4
hsa-miR-296-3p	ACTN4
hsa-miR-301a-5p	ACTN4
hsa-miR-320a	ACTN4
hsa-miR-324-3p	ACTN4
hsa-miR-324-5p	ACTN4
hsa-miR-339-5p	ACTN4
hsa-miR-374a-5p	ACTN4
hsa-miR-548a-5p	ACTN4
hsa-miR-548ak	ACTN4
hsa-miR-548am-5p	ACTN4
hsa-miR-548ar-5p	ACTN4
hsa-miR-548c-5p	ACTN4
hsa-miR-548d-5p	ACTN4
hsa-miR-548h-5p	ACTN4
hsa-miR-548i	ACTN4
hsa-miR-548j-5p	ACTN4
hsa-miR-548k	ACTN4
hsa-miR-548l	ACTN4
hsa-miR-548o-5p	ACTN4
hsa-miR-548y	ACTN4
hsa-miR-605-5p	ACTN4
hsa-miR-615-3p	ACTN4
hsa-miR-6511a-3p	ACTN4
hsa-miR-652-3p	ACTN4
hsa-miR-744-5p	ACTN4
hsa-miR-769-5p	ACTN4
hsa-miR-92b-3p	ACTN4
hsa-miR-935	ACTN4
hsa-miR-96-5p	ACTN4
hsa-miR-1180-5p	ADAM9
hsa-miR-1228-3p	ADAM9
hsa-miR-125a-5p	ADAM9
hsa-miR-126-3p	ADAM9
hsa-miR-23a-3p	ADAM9
hsa-miR-26b-5p	ADAM9
hsa-miR-30a-5p	ADAM9
hsa-miR-30b-5p	ADAM9
hsa-miR-30c-5p	ADAM9
hsa-miR-30d-5p	ADAM9
hsa-miR-30e-5p	ADAM9
hsa-miR-329-3p	ADAM9
hsa-miR-362-3p	ADAM9
hsa-miR-373-3p	ADAM9
hsa-miR-543	ADAM9
hsa-miR-603	ADAM9
hsa-miR-100-5p	AKT1
hsa-miR-105-5p	AKT1
hsa-miR-125b-5p	AKT1
hsa-miR-133b	AKT1
hsa-miR-143-3p	AKT1
hsa-miR-155-5p	AKT1
hsa-miR-185-5p	AKT1
hsa-miR-188-5p	AKT1
hsa-miR-193b-3p	AKT1
hsa-miR-199a-3p	AKT1
hsa-miR-19a-3p	AKT1
hsa-miR-26b-5p	AKT1
hsa-miR-302a-3p	AKT1
hsa-miR-302b-3p	AKT1
hsa-miR-302c-3p	AKT1
hsa-miR-302d-3p	AKT1
hsa-miR-326	AKT1
hsa-miR-330-5p	AKT1
hsa-miR-365a-3p	AKT1
hsa-miR-365b-3p	AKT1
hsa-miR-378b	AKT1
hsa-miR-378c	AKT1
hsa-miR-378d	AKT1
hsa-miR-378e	AKT1
hsa-miR-378f	AKT1
hsa-miR-378h	AKT1
hsa-miR-378i	AKT1
hsa-miR-422a	AKT1
hsa-miR-451a	AKT1
hsa-miR-496	AKT1
hsa-miR-518c-5p	AKT1
hsa-miR-6503-3p	AKT1
hsa-miR-654-3p	AKT1
hsa-miR-708-5p	AKT1
hsa-let-7b-5p	AKT2
hsa-let-7g-5p	AKT2
hsa-miR-124-3p	AKT2
hsa-miR-126-3p	AKT2
hsa-miR-1296-5p	AKT2
hsa-miR-137	AKT2
hsa-miR-149-5p	AKT2
hsa-miR-151a-5p	AKT2
hsa-miR-151b	AKT2
hsa-miR-184	AKT2
hsa-miR-21-5p	AKT2
hsa-miR-29a-3p	AKT2
hsa-miR-29b-3p	AKT2
hsa-miR-29c-3p	AKT2
hsa-miR-302b-3p	AKT2
hsa-miR-423-3p	AKT2
hsa-miR-612	AKT2
hsa-miR-708-5p	AKT2
hsa-miR-744-5p	AKT2
hsa-miR-122-5p	AKT3
hsa-miR-124-3p	AKT3
hsa-miR-146b-5p	AKT3
hsa-miR-15a-5p	AKT3
hsa-miR-15b-5p	AKT3
hsa-miR-16-5p	AKT3
hsa-miR-195-5p	AKT3
hsa-miR-221-3p	AKT3
hsa-miR-222-3p	AKT3
hsa-miR-297	AKT3
hsa-miR-29c-3p	AKT3
hsa-miR-361-5p	AKT3
hsa-miR-374a-3p	AKT3
hsa-miR-424-5p	AKT3
hsa-miR-4524a-5p	AKT3
hsa-miR-497-5p	AKT3
hsa-miR-503-5p	AKT3
hsa-miR-5196-3p	AKT3
hsa-miR-519d-3p	AKT3
hsa-miR-520g-3p	AKT3
hsa-miR-520h	AKT3
hsa-miR-545-3p	AKT3
hsa-miR-567	AKT3
hsa-miR-595	AKT3
hsa-miR-7-5p	AKT3
hsa-miR-873-5p	AKT3
hsa-miR-106b-5p	APC
hsa-miR-129-5p	APC
hsa-miR-135a-5p	APC
hsa-miR-135b-5p	APC
hsa-miR-142-3p	APC
hsa-miR-148a-3p	APC
hsa-miR-155-5p	APC
hsa-miR-186-5p	APC
hsa-miR-192-5p	APC
hsa-miR-210-3p	APC
hsa-miR-215-5p	APC
hsa-miR-21-5p	APC
hsa-miR-218-5p	APC
hsa-miR-27a-3p	APC
hsa-miR-663a	APC
hsa-miR-148b-5p	APC2
hsa-miR-361-3p	APC2
hsa-miR-124-3p	ARAF
hsa-miR-331-3p	ARAF
hsa-miR-103a-3p	ASH1L
hsa-miR-107	ASH1L
hsa-miR-1271-5p	ASH1L
hsa-miR-154-5p	ASH1L
hsa-miR-15a-5p	ASH1L
hsa-miR-15b-5p	ASH1L
hsa-miR-16-5p	ASH1L
hsa-miR-17-5p	ASH1L
hsa-miR-183-5p	ASH1L
hsa-miR-185-5p	ASH1L
hsa-miR-190a-3p	ASH1L
hsa-miR-193b-3p	ASH1L
hsa-miR-195-5p	ASH1L
hsa-miR-214-3p	ASH1L
hsa-miR-302f	ASH1L
hsa-miR-3140-3p	ASH1L
hsa-miR-3179	ASH1L
hsa-miR-329-3p	ASH1L
hsa-miR-361-5p	ASH1L
hsa-miR-362-3p	ASH1L
hsa-miR-377-3p	ASH1L
hsa-miR-3934-5p	ASH1L
hsa-miR-424-5p	ASH1L
hsa-miR-4524a-5p	ASH1L
hsa-miR-497-5p	ASH1L
hsa-miR-503-5p	ASH1L
hsa-miR-514a-3p	ASH1L
hsa-miR-514b-3p	ASH1L
hsa-miR-548aa	ASH1L
hsa-miR-548ah-3p	ASH1L
hsa-miR-548j-3p	ASH1L
hsa-miR-548t-3p	ASH1L
hsa-miR-574-5p	ASH1L
hsa-miR-603	ASH1L
hsa-miR-625-5p	ASH1L
hsa-miR-627-3p	ASH1L
hsa-miR-651-3p	ASH1L
hsa-miR-656-3p	ASH1L
hsa-miR-761	ASH1L
hsa-miR-96-5p	ASH1L
hsa-miR-218-5p	AXIN1
hsa-miR-320a	AXIN1
hsa-miR-320c	AXIN1
hsa-miR-335-5p	AXIN1
hsa-miR-484	AXIN1
hsa-miR-769-3p	AXIN1
hsa-miR-92a-3p	AXIN1
hsa-miR-103a-3p	AXIN2
hsa-miR-107	AXIN2
hsa-miR-15a-5p	AXIN2
hsa-miR-15b-5p	AXIN2
hsa-miR-16-5p	AXIN2
hsa-miR-195-5p	AXIN2
hsa-miR-208a-3p	AXIN2
hsa-miR-208b-3p	AXIN2
hsa-miR-2278	AXIN2
hsa-miR-34a-5p	AXIN2
hsa-miR-34c-3p	AXIN2
hsa-miR-424-5p	AXIN2
hsa-miR-497-5p	AXIN2
hsa-miR-499a-5p	AXIN2
hsa-miR-641	AXIN2
hsa-miR-330-5p	BAD
hsa-miR-455-3p	BAIAP2
hsa-miR-105-5p	BCAR1
hsa-miR-139-3p	BCAR1
hsa-miR-509-3p	BCAR1
hsa-miR-522-3p	BCAR1
hsa-miR-548aa	BCAR1
hsa-miR-548t-3p	BCAR1
hsa-let-7a-5p	BCL2
hsa-miR-103a-3p	BCL2
hsa-miR-125b-5p	BCL2
hsa-miR-126-3p	BCL2
hsa-miR-135a-5p	BCL2
hsa-miR-136-5p	BCL2
hsa-miR-143-3p	BCL2
hsa-miR-148a-3p	BCL2
hsa-miR-153-3p	BCL2
hsa-miR-15a-5p	BCL2
hsa-miR-15b-5p	BCL2
hsa-miR-16-5p	BCL2
hsa-miR-17-5p	BCL2
hsa-miR-181a-5p	BCL2
hsa-miR-181b-5p	BCL2
hsa-miR-181c-5p	BCL2
hsa-miR-181d-5p	BCL2
hsa-miR-182-5p	BCL2
hsa-miR-184	BCL2
hsa-miR-18a-5p	BCL2
hsa-miR-1915-3p	BCL2
hsa-miR-192-5p	BCL2
hsa-miR-195-5p	BCL2
hsa-miR-196b-5p	BCL2
hsa-miR-200b-3p	BCL2
hsa-miR-200c-3p	BCL2
hsa-miR-204-5p	BCL2
hsa-miR-205-5p	BCL2
hsa-miR-206	BCL2
hsa-miR-20a-5p	BCL2
hsa-miR-211-5p	BCL2
hsa-miR-215-5p	BCL2
hsa-miR-21-5p	BCL2
hsa-miR-224-5p	BCL2
hsa-miR-29a-3p	BCL2
hsa-miR-29b-3p	BCL2
hsa-miR-29c-3p	BCL2
hsa-miR-30b-5p	BCL2
hsa-miR-33b-5p	BCL2
hsa-miR-34a-5p	BCL2
hsa-miR-34b-3p	BCL2
hsa-miR-34c-5p	BCL2
hsa-miR-365a-3p	BCL2
hsa-miR-375	BCL2
hsa-miR-429	BCL2
hsa-miR-448	BCL2
hsa-miR-449a	BCL2
hsa-miR-451a	BCL2
hsa-miR-494-3p	BCL2
hsa-miR-497-5p	BCL2
hsa-miR-503-5p	BCL2
hsa-miR-630	BCL2
hsa-miR-708-5p	BCL2
hsa-miR-7-5p	BCL2
hsa-miR-96-5p	BCL2
hsa-miR-15a-5p	BHLHE40
hsa-miR-15b-5p	BHLHE40
hsa-miR-16-5p	BHLHE40
hsa-miR-1915-3p	BHLHE40
hsa-miR-195-5p	BHLHE40
hsa-miR-3140-5p	BHLHE40
hsa-miR-329-3p	BHLHE40
hsa-miR-335-5p	BHLHE40
hsa-miR-345-3p	BHLHE40
hsa-miR-362-3p	BHLHE40
hsa-miR-374a-5p	BHLHE40
hsa-miR-454-3p	BHLHE40
hsa-miR-483-3p	BHLHE40
hsa-miR-603	BHLHE40
hsa-miR-767-3p	BHLHE40
hsa-miR-941	BHLHE40
hsa-miR-143-3p	BRAF
hsa-miR-145-5p	BRAF
hsa-miR-191-5p	BRAF
hsa-miR-744-5p	BRAF
hsa-miR-15a-5p	CASK
hsa-miR-15b-5p	CASK
hsa-miR-16-5p	CASK
hsa-miR-195-5p	CASK
hsa-miR-424-5p	CASK
hsa-miR-4524a-5p	CASK
hsa-miR-497-5p	CASK
hsa-miR-503-5p	CASK
hsa-let-7a-5p	CCND1
hsa-let-7b-5p	CCND1
hsa-let-7c-5p	CCND1
hsa-let-7d-5p	CCND1
hsa-let-7e-5p	CCND1
hsa-let-7f-5p	CCND1
hsa-let-7g-5p	CCND1
hsa-let-7i-5p	CCND1
hsa-miR-106a-5p	CCND1
hsa-miR-106b-5p	CCND1
hsa-miR-1193	CCND1
hsa-miR-1234-3p	CCND1
hsa-miR-1253	CCND1
hsa-miR-1257	CCND1
hsa-miR-1271-5p	CCND1
hsa-miR-1299	CCND1
hsa-miR-138-5p	CCND1
hsa-miR-142-5p	CCND1
hsa-miR-147a	CCND1
hsa-miR-152-3p	CCND1
hsa-miR-155-5p	CCND1
hsa-miR-15a-5p	CCND1
hsa-miR-15b-5p	CCND1
hsa-miR-16-5p	CCND1
hsa-miR-17-5p	CCND1
hsa-miR-183-5p	CCND1
hsa-miR-18a-5p	CCND1
hsa-miR-18b-5p	CCND1
hsa-miR-1910-3p	CCND1
hsa-miR-193b-3p	CCND1
hsa-miR-195-5p	CCND1
hsa-miR-196a-5p	CCND1
hsa-miR-19a-3p	CCND1
hsa-miR-202-3p	CCND1
hsa-miR-206	CCND1
hsa-miR-20a-5p	CCND1
hsa-miR-20b-5p	CCND1
hsa-miR-216b-3p	CCND1
hsa-miR-24-3p	CCND1
hsa-miR-26b-5p	CCND1
hsa-miR-27a-3p	CCND1
hsa-miR-298	CCND1
hsa-miR-29a-3p	CCND1
hsa-miR-302a-3p	CCND1
hsa-miR-302c-3p	CCND1
hsa-miR-323b-3p	CCND1
hsa-miR-326	CCND1
hsa-miR-330-5p	CCND1
hsa-miR-340-5p	CCND1
hsa-miR-34a-5p	CCND1
hsa-miR-34b-3p	CCND1
hsa-miR-365a-3p	CCND1
hsa-miR-369-3p	CCND1
hsa-miR-374a-5p	CCND1
hsa-miR-374b-5p	CCND1
hsa-miR-383-5p	CCND1
hsa-miR-424-5p	CCND1
hsa-miR-4458	CCND1
hsa-miR-448	CCND1
hsa-miR-449a	CCND1
hsa-miR-4524a-5p	CCND1
hsa-miR-490-3p	CCND1
hsa-miR-491-3p	CCND1
hsa-miR-494-3p	CCND1
hsa-miR-497-5p	CCND1
hsa-miR-5010-3p	CCND1
hsa-miR-503-5p	CCND1
hsa-miR-513a-5p	CCND1
hsa-miR-516b-5p	CCND1
hsa-miR-518c-5p	CCND1
hsa-miR-5196-5p	CCND1
hsa-miR-519d-3p	CCND1
hsa-miR-520b	CCND1
hsa-miR-545-3p	CCND1
hsa-miR-548ah-5p	CCND1
hsa-miR-548k	CCND1
hsa-miR-556-5p	CCND1
hsa-miR-563	CCND1
hsa-miR-574-5p	CCND1
hsa-miR-593-3p	CCND1
hsa-miR-603	CCND1
hsa-miR-6511a-5p	CCND1
hsa-miR-708-5p	CCND1
hsa-miR-758-5p	CCND1
hsa-miR-875-3p	CCND1
hsa-miR-891b	CCND1
hsa-miR-92a-3p	CCND1
hsa-miR-93-5p	CCND1
hsa-miR-944	CCND1
hsa-miR-95-3p	CCND1
hsa-miR-9-5p	CCND1
hsa-miR-96-5p	CCND1
hsa-miR-98-5p	CCND1
hsa-let-7a-5p	CCND2
hsa-let-7b-5p	CCND2
hsa-miR-106b-5p	CCND2
hsa-miR-1200	CCND2
hsa-miR-1228-3p	CCND2
hsa-miR-124-3p	CCND2
hsa-miR-1248	CCND2
hsa-miR-1252-5p	CCND2
hsa-miR-1255a	CCND2
hsa-miR-1255b-5p	CCND2
hsa-miR-1297	CCND2
hsa-miR-130a-3p	CCND2
hsa-miR-130b-3p	CCND2
hsa-miR-154-5p	CCND2
hsa-miR-15a-5p	CCND2
hsa-miR-15b-5p	CCND2
hsa-miR-16-5p	CCND2
hsa-miR-17-5p	CCND2
hsa-miR-182-5p	CCND2
hsa-miR-185-5p	CCND2
hsa-miR-191-5p	CCND2
hsa-miR-195-5p	CCND2
hsa-miR-196a-5p	CCND2
hsa-miR-19a-3p	CCND2
hsa-miR-19b-3p	CCND2
hsa-miR-206	CCND2
hsa-miR-20a-5p	CCND2
hsa-miR-26a-5p	CCND2
hsa-miR-26b-5p	CCND2
hsa-miR-29a-3p	CCND2
hsa-miR-29b-3p	CCND2
hsa-miR-29c-3p	CCND2
hsa-miR-301a-3p	CCND2
hsa-miR-302a-3p	CCND2
hsa-miR-302b-3p	CCND2
hsa-miR-302c-3p	CCND2
hsa-miR-302d-3p	CCND2
hsa-miR-302e	CCND2
hsa-miR-30c-5p	CCND2
hsa-miR-320a	CCND2
hsa-miR-324-3p	CCND2
hsa-miR-335-5p	CCND2
hsa-miR-340-5p	CCND2
hsa-miR-342-3p	CCND2
hsa-miR-3613-3p	CCND2
hsa-miR-372-3p	CCND2
hsa-miR-373-3p	CCND2
hsa-miR-382-5p	CCND2
hsa-miR-3916	CCND2
hsa-miR-423-5p	CCND2
hsa-miR-424-5p	CCND2
hsa-miR-4516	CCND2
hsa-miR-4521	CCND2
hsa-miR-4524a-5p	CCND2
hsa-miR-454-3p	CCND2
hsa-miR-497-5p	CCND2
hsa-miR-503-5p	CCND2
hsa-miR-505-3p	CCND2
hsa-miR-519a-3p	CCND2
hsa-miR-519b-3p	CCND2
hsa-miR-519c-3p	CCND2
hsa-miR-520a-3p	CCND2
hsa-miR-520b	CCND2
hsa-miR-520c-3p	CCND2
hsa-miR-520d-3p	CCND2
hsa-miR-520e	CCND2
hsa-miR-603	CCND2
hsa-miR-610	CCND2
hsa-miR-615-3p	CCND2
hsa-miR-656-3p	CCND2
hsa-miR-665	CCND2
hsa-miR-765	CCND2
hsa-miR-877-5p	CCND2
hsa-miR-890	CCND2
hsa-miR-96-5p	CCND2
hsa-let-7b-5p	CCND3
hsa-miR-138-5p	CCND3
hsa-miR-16-5p	CCND3
hsa-miR-1909-3p	CCND3
hsa-miR-195-5p	CCND3
hsa-miR-218-5p	CCND3
hsa-miR-27b-3p	CCND3
hsa-miR-28-5p	CCND3
hsa-miR-324-5p	CCND3
hsa-miR-34a-5p	CCND3
hsa-miR-424-5p	CCND3
hsa-miR-497-5p	CCND3
hsa-miR-503-5p	CCND3
hsa-miR-615-3p	CCND3
hsa-miR-708-5p	CCND3
hsa-miR-765	CCND3
hsa-miR-106b-5p	CDC42
hsa-miR-133a-3p	CDC42
hsa-miR-133b	CDC42
hsa-miR-137	CDC42
hsa-miR-185-5p	CDC42
hsa-miR-195-5p	CDC42
hsa-miR-204-5p	CDC42
hsa-miR-216a-5p	CDC42
hsa-miR-224-5p	CDC42
hsa-miR-29a-3p	CDC42
hsa-miR-29b-3p	CDC42
hsa-miR-29c-3p	CDC42
hsa-miR-330-3p	CDC42
hsa-miR-375	CDC42
hsa-miR-484	CDC42
hsa-miR-608	CDC42
hsa-miR-122-5p	CDK4
hsa-miR-124-3p	CDK4
hsa-miR-125a-3p	CDK4
hsa-miR-1306-3p	CDK4
hsa-miR-1307-3p	CDK4
hsa-miR-130a-3p	CDK4
hsa-miR-130b-3p	CDK4
hsa-miR-145-5p	CDK4
hsa-miR-155-5p	CDK4
hsa-miR-15b-5p	CDK4
hsa-miR-193b-3p	CDK4
hsa-miR-195-5p	CDK4
hsa-miR-206	CDK4
hsa-miR-216a-5p	CDK4
hsa-miR-216b-5p	CDK4
hsa-miR-24-3p	CDK4
hsa-miR-25-3p	CDK4
hsa-miR-29a-3p	CDK4
hsa-miR-301a-3p	CDK4
hsa-miR-302a-3p	CDK4
hsa-miR-320a	CDK4
hsa-miR-34a-5p	CDK4
hsa-miR-34b-3p	CDK4
hsa-miR-34c-5p	CDK4
hsa-miR-3934-5p	CDK4
hsa-miR-4284	CDK4
hsa-miR-431-5p	CDK4
hsa-miR-449a	CDK4
hsa-miR-449b-5p	CDK4
hsa-miR-454-3p	CDK4
hsa-miR-483-3p	CDK4
hsa-miR-497-5p	CDK4
hsa-miR-504-3p	CDK4
hsa-miR-506-3p	CDK4
hsa-miR-545-3p	CDK4
hsa-miR-548a-5p	CDK4
hsa-miR-548ak	CDK4
hsa-miR-548am-5p	CDK4
hsa-miR-548ar-5p	CDK4
hsa-miR-548c-5p	CDK4
hsa-miR-548d-5p	CDK4
hsa-miR-548h-5p	CDK4
hsa-miR-548i	CDK4
hsa-miR-548j-5p	CDK4
hsa-miR-548o-5p	CDK4
hsa-miR-548y	CDK4
hsa-miR-616-3p	CDK4
hsa-miR-640	CDK4
hsa-miR-764	CDK4
hsa-miR-766-3p	CDK4
hsa-miR-1301-3p	CFL1
hsa-miR-193b-3p	CFL1
hsa-miR-324-5p	CFL1
hsa-miR-34a-5p	CFL1
hsa-miR-484	CFL1
hsa-miR-125b-5p	CGN
hsa-miR-186-5p	CGN
hsa-miR-19b-3p	CGN
hsa-miR-186-5p	CLDN23
hsa-miR-222-3p	CLDN23
hsa-let-7e-5p	CLDN4
hsa-miR-335-5p	CLDN4
hsa-miR-335-5p	CLDN7
hsa-miR-484	CLDN7
hsa-miR-335-5p	CRB3
hsa-let-7e-5p	CREBBP
hsa-miR-100-5p	CREBBP
hsa-miR-1245a	CREBBP
hsa-miR-125b-5p	CREBBP
hsa-miR-1264	CREBBP
hsa-miR-1301-3p	CREBBP
hsa-miR-218-5p	CREBBP
hsa-miR-219a-1-3p	CREBBP
hsa-miR-324-3p	CREBBP
hsa-miR-325	CREBBP
hsa-miR-338-5p	CREBBP
hsa-miR-543	CREBBP
hsa-miR-571	CREBBP
hsa-miR-601	CREBBP
hsa-miR-628-3p	CREBBP
hsa-miR-660-3p	CREBBP
hsa-miR-769-5p	CREBBP
hsa-miR-802	CREBBP
hsa-miR-935	CREBBP
hsa-miR-942-5p	CREBBP
hsa-let-7c-5p	CRK
hsa-let-7e-5p	CRK
hsa-miR-106a-5p	CRK
hsa-miR-106b-5p	CRK
hsa-miR-10a-5p	CRK
hsa-miR-10b-5p	CRK
hsa-miR-1257	CRK
hsa-miR-125a-5p	CRK
hsa-miR-1260b	CRK
hsa-miR-126-3p	CRK
hsa-miR-127-5p	CRK
hsa-miR-1304-3p	CRK
hsa-miR-1306-5p	CRK
hsa-miR-132-3p	CRK
hsa-miR-135b-3p	CRK
hsa-miR-142-5p	CRK
hsa-miR-15a-5p	CRK
hsa-miR-15b-5p	CRK
hsa-miR-16-5p	CRK
hsa-miR-17-5p	CRK
hsa-miR-186-5p	CRK
hsa-miR-190a-3p	CRK
hsa-miR-1915-3p	CRK
hsa-miR-192-5p	CRK
hsa-miR-195-5p	CRK
hsa-miR-206	CRK
hsa-miR-20a-5p	CRK
hsa-miR-20b-5p	CRK
hsa-miR-215-5p	CRK
hsa-miR-216b-3p	CRK
hsa-miR-298	CRK
hsa-miR-302a-3p	CRK
hsa-miR-302b-3p	CRK
hsa-miR-302c-3p	CRK
hsa-miR-302d-3p	CRK
hsa-miR-302e	CRK
hsa-miR-30a-3p	CRK
hsa-miR-30e-3p	CRK
hsa-miR-3140-3p	CRK
hsa-miR-320a	CRK
hsa-miR-320b	CRK
hsa-miR-320c	CRK
hsa-miR-320d	CRK
hsa-miR-329-3p	CRK
hsa-miR-362-3p	CRK
hsa-miR-370-3p	CRK
hsa-miR-372-3p	CRK
hsa-miR-373-3p	CRK
hsa-miR-410-3p	CRK
hsa-miR-423-3p	CRK
hsa-miR-424-5p	CRK
hsa-miR-4284	CRK
hsa-miR-4524a-5p	CRK
hsa-miR-497-5p	CRK
hsa-miR-501-3p	CRK
hsa-miR-502-3p	CRK
hsa-miR-503-5p	CRK
hsa-miR-509-3-5p	CRK
hsa-miR-510-5p	CRK
hsa-miR-512-5p	CRK
hsa-miR-5196-5p	CRK
hsa-miR-519d-3p	CRK
hsa-miR-520a-3p	CRK
hsa-miR-520b	CRK
hsa-miR-520c-3p	CRK
hsa-miR-520d-3p	CRK
hsa-miR-520e	CRK
hsa-miR-548ah-5p	CRK
hsa-miR-548l	CRK
hsa-miR-548n	CRK
hsa-miR-603	CRK
hsa-miR-613	CRK
hsa-miR-619-3p	CRK
hsa-miR-640	CRK
hsa-miR-664b-5p	CRK
hsa-miR-93-5p	CRK
hsa-let-7b-5p	CRKL
hsa-miR-103a-3p	CRKL
hsa-miR-107	CRKL
hsa-miR-1205	CRKL
hsa-miR-1245b-3p	CRKL
hsa-miR-1252-5p	CRKL
hsa-miR-1253	CRKL
hsa-miR-1255a	CRKL
hsa-miR-1255b-5p	CRKL
hsa-miR-1262	CRKL
hsa-miR-126-3p	CRKL
hsa-miR-15a-5p	CRKL
hsa-miR-15b-5p	CRKL
hsa-miR-16-5p	CRKL
hsa-miR-1827	CRKL
hsa-miR-193b-5p	CRKL
hsa-miR-195-5p	CRKL
hsa-miR-214-3p	CRKL
hsa-miR-23b-3p	CRKL
hsa-miR-29a-3p	CRKL
hsa-miR-3065-5p	CRKL
hsa-miR-30c-1-3p	CRKL
hsa-miR-32-5p	CRKL
hsa-miR-330-3p	CRKL
hsa-miR-340-5p	CRKL
hsa-miR-424-5p	CRKL
hsa-miR-455-5p	CRKL
hsa-miR-485-5p	CRKL
hsa-miR-497-5p	CRKL
hsa-miR-508-5p	CRKL
hsa-miR-510-5p	CRKL
hsa-miR-650	CRKL
hsa-miR-661	CRKL
hsa-miR-665	CRKL
hsa-miR-7-5p	CRKL
hsa-miR-761	CRKL
hsa-miR-766-3p	CRKL
hsa-miR-873-5p	CRKL
hsa-miR-887-5p	CRKL
hsa-miR-890	CRKL
hsa-miR-922	CRKL
hsa-miR-940	CRKL
hsa-miR-944	CRKL
hsa-miR-98-5p	CRKL
hsa-miR-106a-5p	CSNK1A1
hsa-miR-106b-5p	CSNK1A1
hsa-miR-1236-3p	CSNK1A1
hsa-miR-1244	CSNK1A1
hsa-miR-1297	CSNK1A1
hsa-miR-136-5p	CSNK1A1
hsa-miR-153-3p	CSNK1A1
hsa-miR-155-5p	CSNK1A1
hsa-miR-17-5p	CSNK1A1
hsa-miR-181a-5p	CSNK1A1
hsa-miR-181b-5p	CSNK1A1
hsa-miR-181c-5p	CSNK1A1
hsa-miR-181d-5p	CSNK1A1
hsa-miR-186-5p	CSNK1A1
hsa-miR-199a-3p	CSNK1A1
hsa-miR-199b-3p	CSNK1A1
hsa-miR-20a-5p	CSNK1A1
hsa-miR-20b-5p	CSNK1A1
hsa-miR-21-5p	CSNK1A1
hsa-miR-26a-5p	CSNK1A1
hsa-miR-26b-5p	CSNK1A1
hsa-miR-302a-3p	CSNK1A1
hsa-miR-302b-3p	CSNK1A1
hsa-miR-302c-3p	CSNK1A1
hsa-miR-302d-3p	CSNK1A1
hsa-miR-302e	CSNK1A1
hsa-miR-324-3p	CSNK1A1
hsa-miR-372-3p	CSNK1A1
hsa-miR-373-3p	CSNK1A1
hsa-miR-421	CSNK1A1
hsa-miR-505-3p	CSNK1A1
hsa-miR-519a-3p	CSNK1A1
hsa-miR-519b-3p	CSNK1A1
hsa-miR-519c-3p	CSNK1A1
hsa-miR-519d-3p	CSNK1A1
hsa-miR-520a-3p	CSNK1A1
hsa-miR-520b	CSNK1A1
hsa-miR-520c-3p	CSNK1A1
hsa-miR-520d-3p	CSNK1A1
hsa-miR-520e	CSNK1A1
hsa-miR-548e-5p	CSNK1A1
hsa-miR-652-3p	CSNK1A1
hsa-miR-93-5p	CSNK1A1
hsa-miR-942-5p	CSNK1A1
hsa-let-7a-5p	CSNK2A1
hsa-let-7b-5p	CSNK2A1
hsa-let-7c-5p	CSNK2A1
hsa-miR-103a-3p	CSNK2A1
hsa-miR-107	CSNK2A1
hsa-miR-10a-5p	CSNK2A1
hsa-miR-10b-5p	CSNK2A1
hsa-miR-1183	CSNK2A1
hsa-miR-1185-5p	CSNK2A1
hsa-miR-1205	CSNK2A1
hsa-miR-1248	CSNK2A1
hsa-miR-1253	CSNK2A1
hsa-miR-125a-5p	CSNK2A1
hsa-miR-125b-5p	CSNK2A1
hsa-miR-1260a	CSNK2A1
hsa-miR-1260b	CSNK2A1
hsa-miR-1304-5p	CSNK2A1
hsa-miR-136-5p	CSNK2A1
hsa-miR-183-5p	CSNK2A1
hsa-miR-186-5p	CSNK2A1
hsa-miR-188-3p	CSNK2A1
hsa-miR-193a-5p	CSNK2A1
hsa-miR-2110	CSNK2A1
hsa-miR-216b-5p	CSNK2A1
hsa-miR-22-3p	CSNK2A1
hsa-miR-337-3p	CSNK2A1
hsa-miR-3605-5p	CSNK2A1
hsa-miR-485-5p	CSNK2A1
hsa-miR-504-5p	CSNK2A1
hsa-miR-518e-3p	CSNK2A1
hsa-miR-548ai	CSNK2A1
hsa-miR-570-5p	CSNK2A1
hsa-miR-580-3p	CSNK2A1
hsa-miR-615-3p	CSNK2A1
hsa-miR-652-3p	CSNK2A1
hsa-miR-760	CSNK2A1
hsa-miR-1228-3p	CSNK2A2
hsa-miR-10b-5p	CTBP1
hsa-miR-1200	CTBP1
hsa-miR-1253	CTBP1
hsa-miR-137	CTBP1
hsa-miR-26a-5p	CTBP1
hsa-miR-664a-3p	CTBP1
hsa-miR-940	CTBP1
hsa-let-7b-5p	CTBP2
hsa-miR-141-3p	CTBP2
hsa-miR-339-5p	CTBP2
hsa-miR-155-5p	CTNNA1
hsa-miR-218-5p	CTNNA1
hsa-miR-296-3p	CTNNA1
hsa-miR-615-3p	CTNNA1
hsa-miR-744-5p	CTNNA1
hsa-miR-769-3p	CTNNA1
hsa-miR-1226-3p	CTNNB1
hsa-miR-124-3p	CTNNB1
hsa-miR-142-3p	CTNNB1
hsa-miR-155-5p	CTNNB1
hsa-miR-200a-3p	CTNNB1
hsa-miR-2113	CTNNB1
hsa-miR-214-3p	CTNNB1
hsa-miR-221-3p	CTNNB1
hsa-miR-30a-5p	CTNNB1
hsa-miR-3144-3p	CTNNB1
hsa-miR-331-3p	CTNNB1
hsa-miR-34a-5p	CTNNB1
hsa-miR-34c-3p	CTNNB1
hsa-miR-5010-3p	CTNNB1
hsa-miR-512-5p	CTNNB1
hsa-miR-520g-3p	CTNNB1
hsa-miR-520h	CTNNB1
hsa-miR-532-3p	CTNNB1
hsa-miR-548l	CTNNB1
hsa-miR-607	CTNNB1
hsa-miR-624-3p	CTNNB1
hsa-miR-744-5p	CTNNB1
hsa-miR-1178-3p	CTTN
hsa-miR-153-3p	CTTN
hsa-miR-185-5p	CTTN
hsa-miR-1908-5p	CTTN
hsa-miR-338-5p	CTTN
hsa-miR-340-5p	CTTN
hsa-miR-34a-5p	CTTN
hsa-miR-382-5p	CTTN
hsa-miR-448	CTTN
hsa-miR-495-5p	CTTN
hsa-miR-548aa	CTTN
hsa-miR-548t-3p	CTTN
hsa-miR-663a	CTTN
hsa-miR-92a-3p	CTTN
hsa-miR-126-3p	CXCR4
hsa-miR-133b	CXCR4
hsa-miR-139-5p	CXCR4
hsa-miR-146a-5p	CXCR4
hsa-miR-150-5p	CXCR4
hsa-miR-224-5p	CXCR4
hsa-miR-26b-5p	CXCR4
hsa-miR-494-3p	CXCR4
hsa-miR-9-5p	CXCR4
hsa-miR-149-5p	CYFIP2
hsa-miR-423-3p	CYFIP2
hsa-miR-9-5p	CYFIP2
hsa-let-7b-5p	DIAPH1
hsa-let-7e-5p	DIAPH1
hsa-miR-1228-3p	DIAPH1
hsa-miR-1306-5p	DIAPH1
hsa-miR-185-5p	DIAPH1
hsa-miR-18a-5p	DIAPH1
hsa-miR-23b-3p	DIAPH1
hsa-miR-27b-3p	DIAPH1
hsa-miR-320a	DIAPH1
hsa-miR-328-3p	DIAPH1
hsa-miR-342-3p	DIAPH1
hsa-miR-502-5p	DIAPH1
hsa-miR-615-3p	DIAPH1
hsa-miR-92a-3p	DIAPH1
hsa-miR-155-5p	DIAPH3
hsa-miR-101-3p	DNMT3A
hsa-miR-143-3p	DNMT3A
hsa-miR-193b-3p	DNMT3A
hsa-miR-194-5p	DNMT3A
hsa-miR-200b-3p	DNMT3A
hsa-miR-200c-3p	DNMT3A
hsa-miR-29a-3p	DNMT3A
hsa-miR-29b-3p	DNMT3A
hsa-miR-29c-3p	DNMT3A
hsa-miR-340-5p	DNMT3A
hsa-miR-369-5p	DNMT3A
hsa-miR-539-5p	DNMT3A
hsa-miR-660-3p	DNMT3A
hsa-miR-155-5p	DOCK1
hsa-miR-183-5p	DOCK1
hsa-miR-296-3p	DOCK1
hsa-miR-4455	DOCK1
hsa-miR-574-5p	DOCK1
hsa-miR-10a-5p	DVL1
hsa-miR-339-5p	DVL1
hsa-miR-744-5p	DVL1
hsa-miR-885-3p	DVL1
hsa-miR-124-3p	DVL2
hsa-miR-221-3p	DVL2
hsa-miR-324-3p	DVL2
hsa-miR-484	DVL2
hsa-let-7a-5p	DVL3
hsa-let-7b-5p	DVL3
hsa-let-7c-5p	DVL3
hsa-let-7d-5p	DVL3
hsa-let-7e-5p	DVL3
hsa-let-7f-5p	DVL3
hsa-let-7g-5p	DVL3
hsa-let-7i-5p	DVL3
hsa-miR-10a-5p	DVL3
hsa-miR-10b-5p	DVL3
hsa-miR-1245a	DVL3
hsa-miR-1247-5p	DVL3
hsa-miR-202-3p	DVL3
hsa-miR-24-3p	DVL3
hsa-miR-26b-5p	DVL3
hsa-miR-320a	DVL3
hsa-miR-331-5p	DVL3
hsa-miR-4458	DVL3
hsa-miR-485-5p	DVL3
hsa-miR-615-3p	DVL3
hsa-miR-6732-3p	DVL3
hsa-miR-93-5p	DVL3
hsa-miR-98-5p	DVL3
hsa-let-7a-5p	EGFR
hsa-miR-125a-5p	EGFR
hsa-miR-128-3p	EGFR
hsa-miR-133a-3p	EGFR
hsa-miR-133b	EGFR
hsa-miR-145-5p	EGFR
hsa-miR-146a-5p	EGFR
hsa-miR-155-5p	EGFR
hsa-miR-16-5p	EGFR
hsa-miR-21-5p	EGFR
hsa-miR-218-5p	EGFR
hsa-miR-219a-5p	EGFR
hsa-miR-27a-3p	EGFR
hsa-miR-302b-3p	EGFR
hsa-miR-30a-5p	EGFR
hsa-miR-335-5p	EGFR
hsa-miR-542-5p	EGFR
hsa-miR-574-3p	EGFR
hsa-miR-7-5p	EGFR
hsa-let-7b-5p	EP300
hsa-miR-1296-3p	EP300
hsa-miR-140-5p	EP300
hsa-miR-149-5p	EP300
hsa-miR-150-5p	EP300
hsa-miR-181b-5p	EP300
hsa-miR-181d-5p	EP300
hsa-miR-182-5p	EP300
hsa-miR-193b-3p	EP300
hsa-miR-194-5p	EP300
hsa-miR-200b-3p	EP300
hsa-miR-200c-3p	EP300
hsa-miR-23b-3p	EP300
hsa-miR-25-3p	EP300
hsa-miR-26b-5p	EP300
hsa-miR-30a-3p	EP300
hsa-miR-30c-5p	EP300
hsa-miR-328-5p	EP300
hsa-miR-374a-5p	EP300
hsa-miR-429	EP300
hsa-miR-574-3p	EP300
hsa-miR-574-5p	EP300
hsa-miR-615-3p	EP300
hsa-miR-92a-3p	EP300
hsa-miR-9-5p	EP300
hsa-miR-1228-3p	EPB41
hsa-miR-1236-3p	EPB41
hsa-miR-1268a	EPB41
hsa-miR-1268b	EPB41
hsa-miR-1299	EPB41
hsa-miR-140-3p	EPB41
hsa-miR-148b-3p	EPB41
hsa-miR-1908-3p	EPB41
hsa-miR-196a-3p	EPB41
hsa-miR-24-3p	EPB41
hsa-miR-30a-5p	EPB41
hsa-miR-30b-5p	EPB41
hsa-miR-30c-5p	EPB41
hsa-miR-30d-5p	EPB41
hsa-miR-30e-5p	EPB41
hsa-miR-320a	EPB41
hsa-miR-320b	EPB41
hsa-miR-342-3p	EPB41
hsa-miR-423-5p	EPB41
hsa-miR-4284	EPB41
hsa-miR-5001-3p	EPB41
hsa-miR-508-5p	EPB41
hsa-miR-544a	EPB41
hsa-miR-671-5p	EPB41
hsa-miR-766-3p	EPB41
hsa-miR-875-3p	EPB41
hsa-miR-1226-3p	EPB41L1
hsa-miR-128-3p	EPB41L1
hsa-miR-129-5p	EPB41L1
hsa-miR-411-5p	EPB41L1
hsa-miR-4286	EPB41L1
hsa-miR-498	EPB41L1
hsa-miR-590-3p	EPB41L1
hsa-miR-765	EPB41L1
hsa-miR-876-5p	EPB41L1
hsa-miR-10a-5p	EPB41L2
hsa-miR-155-5p	EPB41L2
hsa-miR-17-5p	EPB41L2
hsa-miR-222-3p	EPB41L2
hsa-miR-331-3p	EPB41L2
hsa-miR-34a-5p	EPB41L2
hsa-let-7b-5p	EPB41L3
hsa-miR-1297	EPB41L3
hsa-miR-1305	EPB41L3
hsa-miR-223-3p	EPB41L3
hsa-miR-26a-5p	EPB41L3
hsa-miR-26b-5p	EPB41L3
hsa-miR-498	EPB41L3
hsa-miR-627-3p	EPB41L3
hsa-miR-92a-3p	EPB41L3
hsa-miR-124-3p	ERBB2
hsa-miR-1254	ERBB2
hsa-miR-125a-5p	ERBB2
hsa-miR-125b-5p	ERBB2
hsa-miR-134-5p	ERBB2
hsa-miR-193a-3p	ERBB2
hsa-miR-193a-5p	ERBB2
hsa-miR-199a-5p	ERBB2
hsa-miR-199b-5p	ERBB2
hsa-miR-205-5p	ERBB2
hsa-miR-211-3p	ERBB2
hsa-miR-2116-5p	ERBB2
hsa-miR-21-5p	ERBB2
hsa-miR-25-3p	ERBB2
hsa-miR-301a-5p	ERBB2
hsa-miR-3127-5p	ERBB2
hsa-miR-3140-3p	ERBB2
hsa-miR-323b-5p	ERBB2
hsa-miR-326	ERBB2
hsa-miR-328-5p	ERBB2
hsa-miR-329-5p	ERBB2
hsa-miR-331-3p	ERBB2
hsa-miR-375	ERBB2
hsa-miR-486-3p	ERBB2
hsa-miR-498	ERBB2
hsa-miR-541-3p	ERBB2
hsa-miR-548d-3p	ERBB2
hsa-miR-552-3p	ERBB2
hsa-miR-593-3p	ERBB2
hsa-miR-155-5p	EXOC3
hsa-miR-7-5p	EXOC3
hsa-miR-33a-5p	EXOC4
hsa-miR-124-3p	F11R
hsa-miR-145-5p	F11R
hsa-miR-335-5p	F11R
hsa-miR-342-3p	F11R
hsa-miR-3613-5p	F11R
hsa-miR-377-3p	F11R
hsa-miR-455-3p	F11R
hsa-miR-522-3p	F11R
hsa-miR-10a-5p	FGFR1
hsa-miR-124-3p	FGFR1
hsa-miR-1281	FGFR1
hsa-miR-1304-3p	FGFR1
hsa-miR-1307-3p	FGFR1
hsa-miR-133b	FGFR1
hsa-miR-149-5p	FGFR1
hsa-miR-16-5p	FGFR1
hsa-miR-181b-5p	FGFR1
hsa-miR-198	FGFR1
hsa-miR-214-3p	FGFR1
hsa-miR-296-3p	FGFR1
hsa-miR-424-5p	FGFR1
hsa-miR-4284	FGFR1
hsa-miR-503-5p	FGFR1
hsa-miR-561-5p	FGFR1
hsa-miR-744-5p	FGFR1
hsa-let-7g-5p	FN1
hsa-miR-200b-3p	FN1
hsa-miR-200c-3p	FN1
hsa-miR-218-5p	FN1
hsa-miR-26b-5p	FN1
hsa-miR-615-3p	FN1
hsa-miR-125a-3p	FYN
hsa-miR-128-3p	FYN
hsa-miR-34c-3p	FYN
hsa-miR-431-5p	FYN
hsa-miR-584-5p	FYN
hsa-miR-186-5p	GNAI1
hsa-miR-320a	GNAI1
hsa-miR-320c	GNAI1
hsa-miR-320d	GNAI1
hsa-miR-329-3p	GNAI1
hsa-miR-362-3p	GNAI1
hsa-miR-409-5p	GNAI1
hsa-miR-603	GNAI1
hsa-miR-124-3p	GNAI2
hsa-miR-138-5p	GNAI2
hsa-miR-148b-3p	GNAI2
hsa-miR-1908-5p	GNAI2
hsa-miR-218-5p	GNAI2
hsa-miR-30a-5p	GNAI2
hsa-miR-30b-5p	GNAI2
hsa-miR-30c-5p	GNAI2
hsa-miR-30d-5p	GNAI2
hsa-miR-30e-5p	GNAI2
hsa-miR-3150b-3p	GNAI2
hsa-miR-455-3p	GNAI2
hsa-miR-625-5p	GNAI2
hsa-miR-663a	GNAI2
hsa-miR-92b-3p	GNAI2
hsa-miR-935	GNAI2
hsa-miR-939-5p	GNAI2
hsa-miR-124-3p	GNAI3
hsa-miR-181a-5p	GNAI3
hsa-miR-431-5p	GNAI3
hsa-miR-1185-1-3p	GSK3B
hsa-miR-1185-2-3p	GSK3B
hsa-miR-1297	GSK3B
hsa-miR-155-5p	GSK3B
hsa-miR-15a-5p	GSK3B
hsa-miR-15b-5p	GSK3B
hsa-miR-16-5p	GSK3B
hsa-miR-182-5p	GSK3B
hsa-miR-183-5p	GSK3B
hsa-miR-190a-3p	GSK3B
hsa-miR-1910-5p	GSK3B
hsa-miR-195-5p	GSK3B
hsa-miR-199a-5p	GSK3B
hsa-miR-26a-5p	GSK3B
hsa-miR-26b-5p	GSK3B
hsa-miR-29b-3p	GSK3B
hsa-miR-3065-3p	GSK3B
hsa-miR-346	GSK3B
hsa-miR-3606-3p	GSK3B
hsa-miR-369-3p	GSK3B
hsa-miR-374a-5p	GSK3B
hsa-miR-374b-5p	GSK3B
hsa-miR-377-3p	GSK3B
hsa-miR-409-3p	GSK3B
hsa-miR-409-5p	GSK3B
hsa-miR-410-3p	GSK3B
hsa-miR-513a-3p	GSK3B
hsa-miR-513c-3p	GSK3B
hsa-miR-92a-3p	GSK3B
hsa-miR-96-5p	GSK3B
hsa-miR-98-3p	GSK3B
hsa-miR-122-5p	GSTM3
hsa-miR-1304-3p	GSTM3
hsa-miR-1307-3p	GSTM3
hsa-miR-4284	GSTM3
hsa-miR-5001-3p	GSTM3
hsa-miR-92b-3p	GSTM3
hsa-miR-484	HCLS1
hsa-let-7a-5p	HRAS
hsa-let-7b-5p	HRAS
hsa-miR-139-5p	HRAS
hsa-miR-143-3p	HRAS
hsa-miR-181a-5p	HRAS
hsa-miR-181d-5p	HRAS
hsa-miR-615-3p	HRAS
hsa-miR-663a	HRAS
hsa-miR-146a-5p	HSPA1A
hsa-miR-15a-5p	HSPA1A
hsa-miR-16-5p	HSPA1A
hsa-miR-335-5p	HSPA1A
hsa-miR-34a-5p	HSPA1A
hsa-miR-496	HSPA1A
hsa-miR-595	HSPA1A
hsa-let-7b-5p	HSPA1B
hsa-miR-106b-5p	HSPA1B
hsa-miR-10a-5p	HSPA1B
hsa-miR-10b-5p	HSPA1B
hsa-miR-1226-3p	HSPA1B
hsa-miR-125b-5p	HSPA1B
hsa-miR-1276	HSPA1B
hsa-miR-1296-5p	HSPA1B
hsa-miR-132-3p	HSPA1B
hsa-miR-142-3p	HSPA1B
hsa-miR-146b-5p	HSPA1B
hsa-miR-149-5p	HSPA1B
hsa-miR-15a-5p	HSPA1B
hsa-miR-15b-5p	HSPA1B
hsa-miR-16-5p	HSPA1B
hsa-miR-181a-5p	HSPA1B
hsa-miR-181b-5p	HSPA1B
hsa-miR-181c-5p	HSPA1B
hsa-miR-181d-5p	HSPA1B
hsa-miR-183-5p	HSPA1B
hsa-miR-193b-3p	HSPA1B
hsa-miR-195-5p	HSPA1B
hsa-miR-197-3p	HSPA1B
hsa-miR-212-3p	HSPA1B
hsa-miR-221-3p	HSPA1B
hsa-miR-22-3p	HSPA1B
hsa-miR-25-3p	HSPA1B
hsa-miR-296-3p	HSPA1B
hsa-miR-30d-5p	HSPA1B
hsa-miR-324-3p	HSPA1B
hsa-miR-324-5p	HSPA1B
hsa-miR-326	HSPA1B
hsa-miR-328-3p	HSPA1B
hsa-miR-330-5p	HSPA1B
hsa-miR-331-3p	HSPA1B
hsa-miR-335-5p	HSPA1B
hsa-miR-339-5p	HSPA1B
hsa-miR-340-5p	HSPA1B
hsa-miR-34a-5p	HSPA1B
hsa-miR-34c-5p	HSPA1B
hsa-miR-3613-3p	HSPA1B
hsa-miR-361-5p	HSPA1B
hsa-miR-423-3p	HSPA1B
hsa-miR-424-5p	HSPA1B
hsa-miR-449a	HSPA1B
hsa-miR-449b-5p	HSPA1B
hsa-miR-455-3p	HSPA1B
hsa-miR-484	HSPA1B
hsa-miR-495-3p	HSPA1B
hsa-miR-497-5p	HSPA1B
hsa-miR-505-3p	HSPA1B
hsa-miR-520d-5p	HSPA1B
hsa-miR-545-3p	HSPA1B
hsa-miR-548ah-3p	HSPA1B
hsa-miR-548d-3p	HSPA1B
hsa-miR-548h-3p	HSPA1B
hsa-miR-548j-3p	HSPA1B
hsa-miR-548z	HSPA1B
hsa-miR-570-3p	HSPA1B
hsa-miR-579-3p	HSPA1B
hsa-miR-615-3p	HSPA1B
hsa-miR-627-5p	HSPA1B
hsa-miR-652-3p	HSPA1B
hsa-miR-664a-3p	HSPA1B
hsa-miR-664b-3p	HSPA1B
hsa-miR-744-5p	HSPA1B
hsa-miR-92a-3p	HSPA1B
hsa-miR-92b-3p	HSPA1B
hsa-miR-940	HSPA1B
hsa-let-7b-5p	HSPA8
hsa-miR-106a-5p	HSPA8
hsa-miR-106b-5p	HSPA8
hsa-miR-10a-5p	HSPA8
hsa-miR-130a-3p	HSPA8
hsa-miR-130b-3p	HSPA8
hsa-miR-142-5p	HSPA8
hsa-miR-149-5p	HSPA8
hsa-miR-151a-5p	HSPA8
hsa-miR-15b-5p	HSPA8
hsa-miR-16-5p	HSPA8
hsa-miR-17-5p	HSPA8
hsa-miR-20a-5p	HSPA8
hsa-miR-20b-5p	HSPA8
hsa-miR-25-3p	HSPA8
hsa-miR-26a-5p	HSPA8
hsa-miR-301a-3p	HSPA8
hsa-miR-320a	HSPA8
hsa-miR-324-3p	HSPA8
hsa-miR-331-3p	HSPA8
hsa-miR-338-5p	HSPA8
hsa-miR-340-5p	HSPA8
hsa-miR-448	HSPA8
hsa-miR-454-3p	HSPA8
hsa-miR-519a-3p	HSPA8
hsa-miR-519b-3p	HSPA8
hsa-miR-519c-3p	HSPA8
hsa-miR-519d-3p	HSPA8
hsa-miR-548ah-5p	HSPA8
hsa-miR-587	HSPA8
hsa-miR-615-3p	HSPA8
hsa-miR-877-5p	HSPA8
hsa-miR-92a-3p	HSPA8
hsa-miR-93-5p	HSPA8
hsa-let-7a-5p	IGF1R
hsa-let-7b-5p	IGF1R
hsa-let-7c-5p	IGF1R
hsa-let-7d-5p	IGF1R
hsa-let-7e-5p	IGF1R
hsa-let-7f-5p	IGF1R
hsa-let-7g-5p	IGF1R
hsa-let-7i-5p	IGF1R
hsa-miR-100-5p	IGF1R
hsa-miR-122-5p	IGF1R
hsa-miR-1226-3p	IGF1R
hsa-miR-1253	IGF1R
hsa-miR-1271-5p	IGF1R
hsa-miR-1275	IGF1R
hsa-miR-133a-3p	IGF1R
hsa-miR-133b	IGF1R
hsa-miR-138-5p	IGF1R
hsa-miR-139-5p	IGF1R
hsa-miR-140-5p	IGF1R
hsa-miR-143-3p	IGF1R
hsa-miR-145-5p	IGF1R
hsa-miR-152-3p	IGF1R
hsa-miR-16-5p	IGF1R
hsa-miR-181b-5p	IGF1R
hsa-miR-182-5p	IGF1R
hsa-miR-1827	IGF1R
hsa-miR-183-5p	IGF1R
hsa-miR-185-5p	IGF1R
hsa-miR-190a-3p	IGF1R
hsa-miR-1910-3p	IGF1R
hsa-miR-192-5p	IGF1R
hsa-miR-194-5p	IGF1R
hsa-miR-196a-5p	IGF1R
hsa-miR-202-3p	IGF1R
hsa-miR-206	IGF1R
hsa-miR-215-5p	IGF1R
hsa-miR-21-5p	IGF1R
hsa-miR-218-5p	IGF1R
hsa-miR-223-3p	IGF1R
hsa-miR-224-5p	IGF1R
hsa-miR-2682-5p	IGF1R
hsa-miR-26b-5p	IGF1R
hsa-miR-302a-3p	IGF1R
hsa-miR-302b-3p	IGF1R
hsa-miR-302c-3p	IGF1R
hsa-miR-302d-3p	IGF1R
hsa-miR-302e	IGF1R
hsa-miR-30a-5p	IGF1R
hsa-miR-3180-5p	IGF1R
hsa-miR-320a	IGF1R
hsa-miR-329-3p	IGF1R
hsa-miR-335-5p	IGF1R
hsa-miR-340-5p	IGF1R
hsa-miR-342-3p	IGF1R
hsa-miR-34a-5p	IGF1R
hsa-miR-3613-3p	IGF1R
hsa-miR-362-3p	IGF1R
hsa-miR-363-5p	IGF1R
hsa-miR-372-3p	IGF1R
hsa-miR-373-3p	IGF1R
hsa-miR-375	IGF1R
hsa-miR-376a-3p	IGF1R
hsa-miR-377-3p	IGF1R
hsa-miR-383-5p	IGF1R
hsa-miR-3916	IGF1R
hsa-miR-4458	IGF1R
hsa-miR-449c-5p	IGF1R
hsa-miR-450a-2-3p	IGF1R
hsa-miR-4792	IGF1R
hsa-miR-484	IGF1R
hsa-miR-492	IGF1R
hsa-miR-494-3p	IGF1R
hsa-miR-497-5p	IGF1R
hsa-miR-5001-3p	IGF1R
hsa-miR-5010-5p	IGF1R
hsa-miR-502-5p	IGF1R
hsa-miR-503-5p	IGF1R
hsa-miR-518c-5p	IGF1R
hsa-miR-520a-3p	IGF1R
hsa-miR-520a-5p	IGF1R
hsa-miR-520b	IGF1R
hsa-miR-520c-3p	IGF1R
hsa-miR-520d-3p	IGF1R
hsa-miR-520e	IGF1R
hsa-miR-522-3p	IGF1R
hsa-miR-525-5p	IGF1R
hsa-miR-539-5p	IGF1R
hsa-miR-544a	IGF1R
hsa-miR-548ah-5p	IGF1R
hsa-miR-548d-3p	IGF1R
hsa-miR-548h-3p	IGF1R
hsa-miR-548n	IGF1R
hsa-miR-548q	IGF1R
hsa-miR-548z	IGF1R
hsa-miR-570-3p	IGF1R
hsa-miR-577	IGF1R
hsa-miR-592	IGF1R
hsa-miR-597-5p	IGF1R
hsa-miR-603	IGF1R
hsa-miR-625-5p	IGF1R
hsa-miR-630	IGF1R
hsa-miR-6511a-5p	IGF1R
hsa-miR-7-5p	IGF1R
hsa-miR-885-3p	IGF1R
hsa-miR-885-5p	IGF1R
hsa-miR-92a-3p	IGF1R
hsa-miR-940	IGF1R
hsa-miR-96-5p	IGF1R
hsa-miR-98-5p	IGF1R
hsa-miR-99a-5p	IGF1R
hsa-miR-124-3p	IL1R1
hsa-miR-192-5p	IL1R1
hsa-miR-197-3p	IL1R1
hsa-miR-215-5p	IL1R1
hsa-miR-26b-5p	IL1R2
hsa-miR-155-5p	INADL
hsa-miR-15b-5p	INADL
hsa-miR-1827	INADL
hsa-miR-204-5p	INADL
hsa-miR-211-5p	INADL
hsa-miR-485-5p	INADL
hsa-miR-490-3p	INADL
hsa-miR-548b-3p	INADL
hsa-miR-578	INADL
hsa-miR-665	INADL
hsa-miR-940	INADL
hsa-miR-124-3p	IQGAP1
hsa-miR-192-5p	IQGAP1
hsa-miR-215-5p	IQGAP1
hsa-miR-3074-3p	IQGAP1
hsa-miR-324-3p	IQGAP1
hsa-miR-376a-3p	IQGAP1
hsa-miR-544a	IQGAP1
hsa-miR-92a-3p	IQGAP1
hsa-miR-105-5p	IRS1
hsa-miR-1185-1-3p	IRS1
hsa-miR-1185-2-3p	IRS1
hsa-miR-126-3p	IRS1
hsa-miR-145-5p	IRS1
hsa-miR-148a-3p	IRS1
hsa-miR-152-3p	IRS1
hsa-miR-190a-3p	IRS1
hsa-miR-200b-3p	IRS1
hsa-miR-200c-3p	IRS1
hsa-miR-329-3p	IRS1
hsa-miR-362-3p	IRS1
hsa-miR-429	IRS1
hsa-miR-603	IRS1
hsa-miR-7-5p	IRS1
hsa-miR-1236-3p	ITGA1
hsa-miR-190a-3p	ITGA1
hsa-miR-297	ITGA1
hsa-miR-3065-5p	ITGA1
hsa-miR-335-5p	ITGA1
hsa-miR-567	ITGA1
hsa-miR-574-5p	ITGA1
hsa-miR-576-5p	ITGA1
hsa-let-7a-5p	ITGA3
hsa-let-7b-5p	ITGA3
hsa-let-7c-5p	ITGA3
hsa-let-7d-5p	ITGA3
hsa-let-7e-5p	ITGA3
hsa-let-7f-5p	ITGA3
hsa-let-7g-5p	ITGA3
hsa-let-7i-5p	ITGA3
hsa-miR-1225-3p	ITGA3
hsa-miR-1233-3p	ITGA3
hsa-miR-124-3p	ITGA3
hsa-miR-202-3p	ITGA3
hsa-miR-26b-5p	ITGA3
hsa-miR-300	ITGA3
hsa-miR-30c-1-3p	ITGA3
hsa-miR-381-3p	ITGA3
hsa-miR-4458	ITGA3
hsa-miR-450a-1-3p	ITGA3
hsa-miR-485-5p	ITGA3
hsa-miR-520d-5p	ITGA3
hsa-miR-665	ITGA3
hsa-miR-887-5p	ITGA3
hsa-miR-98-3p	ITGA3
hsa-miR-98-5p	ITGA3
hsa-miR-30c-5p	ITGA4
hsa-miR-148a-3p	ITGA5
hsa-miR-148b-3p	ITGA5
hsa-miR-152-3p	ITGA5
hsa-miR-183-5p	ITGA5
hsa-miR-205-5p	ITGA5
hsa-miR-3065-3p	ITGA5
hsa-miR-30a-3p	ITGA5
hsa-miR-30e-3p	ITGA5
hsa-miR-31-5p	ITGA5
hsa-miR-484	ITGA5
hsa-miR-92a-3p	ITGA5
hsa-miR-98-5p	ITGA5
hsa-miR-15b-5p	ITGA6
hsa-miR-29a-3p	ITGA6
hsa-miR-29b-3p	ITGA6
hsa-miR-29c-3p	ITGA6
hsa-miR-30a-5p	ITGA6
hsa-miR-32-5p	ITGA6
hsa-miR-34a-5p	ITGA6
hsa-miR-615-3p	ITGA7
hsa-miR-142-3p	ITGAV
hsa-miR-192-5p	ITGAV
hsa-miR-196a-5p	ITGAV
hsa-miR-215-5p	ITGAV
hsa-miR-218-5p	ITGAV
hsa-miR-32-5p	ITGAV
hsa-miR-106a-5p	ITGB1
hsa-miR-106b-5p	ITGB1
hsa-miR-124-3p	ITGB1
hsa-miR-130b-3p	ITGB1
hsa-miR-134-5p	ITGB1
hsa-miR-17-5p	ITGB1
hsa-miR-183-5p	ITGB1
hsa-miR-186-5p	ITGB1
hsa-miR-1910-5p	ITGB1
hsa-miR-192-5p	ITGB1
hsa-miR-20a-5p	ITGB1
hsa-miR-20b-5p	ITGB1
hsa-miR-215-5p	ITGB1
hsa-miR-218-5p	ITGB1
hsa-miR-221-5p	ITGB1
hsa-miR-223-3p	ITGB1
hsa-miR-25-3p	ITGB1
hsa-miR-29b-3p	ITGB1
hsa-miR-375	ITGB1
hsa-miR-4521	ITGB1
hsa-miR-455-3p	ITGB1
hsa-miR-519d-3p	ITGB1
hsa-miR-548ah-5p	ITGB1
hsa-miR-548n	ITGB1
hsa-miR-769-5p	ITGB1
hsa-miR-93-5p	ITGB1
hsa-miR-155-5p	ITGB4
hsa-miR-16-5p	ITGB4
hsa-miR-30a-5p	ITGB4
hsa-miR-335-5p	ITGB4
hsa-let-7b-5p	ITGB5
hsa-miR-155-5p	ITGB5
hsa-miR-335-5p	ITGB5
hsa-miR-25-5p	JAM2
hsa-miR-26b-5p	JAM2
hsa-miR-455-3p	JAM2
hsa-miR-101-3p	JUN
hsa-miR-139-5p	JUN
hsa-miR-149-5p	JUN
hsa-miR-155-5p	JUN
hsa-miR-15a-5p	JUN
hsa-miR-16-5p	JUN
hsa-miR-200b-3p	JUN
hsa-miR-200c-3p	JUN
hsa-miR-26b-5p	JUN
hsa-miR-29c-3p	JUN
hsa-miR-30a-5p	JUN
hsa-miR-342-3p	JUN
hsa-miR-374c-5p	JUN
hsa-miR-429	JUN
hsa-miR-655-3p	JUN
hsa-miR-93-5p	JUN
hsa-let-7a-5p	KRAS
hsa-let-7g-5p	KRAS
hsa-miR-126-3p	KRAS
hsa-miR-134-5p	KRAS
hsa-miR-143-3p	KRAS
hsa-miR-152-3p	KRAS
hsa-miR-155-5p	KRAS
hsa-miR-16-5p	KRAS
hsa-miR-181a-5p	KRAS
hsa-miR-181c-5p	KRAS
hsa-miR-183-5p	KRAS
hsa-miR-193a-3p	KRAS
hsa-miR-193b-3p	KRAS
hsa-miR-200b-3p	KRAS
hsa-miR-200c-3p	KRAS
hsa-miR-206	KRAS
hsa-miR-216b-5p	KRAS
hsa-miR-217	KRAS
hsa-miR-224-5p	KRAS
hsa-miR-27a-3p	KRAS
hsa-miR-30a-3p	KRAS
hsa-miR-30e-3p	KRAS
hsa-miR-3192-5p	KRAS
hsa-miR-326	KRAS
hsa-miR-330-5p	KRAS
hsa-miR-340-5p	KRAS
hsa-miR-3606-3p	KRAS
hsa-miR-365a-3p	KRAS
hsa-miR-3916	KRAS
hsa-miR-429	KRAS
hsa-miR-433-3p	KRAS
hsa-miR-487b-3p	KRAS
hsa-miR-5010-3p	KRAS
hsa-miR-513a-3p	KRAS
hsa-miR-513c-3p	KRAS
hsa-miR-514a-5p	KRAS
hsa-miR-548ah-3p	KRAS
hsa-miR-548j-3p	KRAS
hsa-miR-642a-5p	KRAS
hsa-miR-671-5p	KRAS
hsa-miR-873-5p	KRAS
hsa-miR-877-5p	KRAS
hsa-miR-892b	KRAS
hsa-miR-96-5p	KRAS
hsa-miR-193b-3p	LEF1
hsa-miR-218-5p	LEF1
hsa-miR-34a-5p	LEF1
hsa-miR-34c-3p	LEF1
hsa-miR-449a	LEF1
hsa-miR-3202	LLGL2
hsa-miR-335-5p	LLGL2
hsa-miR-5196-5p	LLGL2
hsa-miR-548ah-3p	LLGL2
hsa-miR-548d-3p	LLGL2
hsa-miR-548h-3p	LLGL2
hsa-miR-548j-3p	LLGL2
hsa-miR-548z	LLGL2
hsa-miR-26b-5p	LYZ
hsa-miR-3613-3p	LYZ
hsa-miR-371a-5p	LYZ
hsa-miR-371b-5p	LYZ
hsa-miR-508-5p	LYZ
hsa-miR-661	LYZ
hsa-miR-766-3p	LYZ
hsa-miR-873-3p	LYZ
hsa-miR-24-3p	MAGI1
hsa-miR-324-3p	MAGI1
hsa-miR-335-5p	MAGI1
hsa-miR-34a-5p	MAGI1
hsa-miR-1285-3p	MAGI3
hsa-miR-1293	MAGI3
hsa-miR-129-5p	MAGI3
hsa-miR-363-5p	MAGI3
hsa-miR-508-5p	MAGI3
hsa-miR-612	MAGI3
hsa-miR-661	MAGI3
hsa-miR-766-3p	MAGI3
hsa-miR-769-5p	MAGI3
hsa-miR-101-3p	MAP2K1
hsa-miR-128-3p	MAP2K1
hsa-miR-142-5p	MAP2K1
hsa-miR-181a-5p	MAP2K1
hsa-miR-181b-5p	MAP2K1
hsa-miR-204-5p	MAP2K1
hsa-miR-211-5p	MAP2K1
hsa-miR-30c-5p	MAP2K1
hsa-miR-34a-5p	MAP2K1
hsa-miR-34b-3p	MAP2K1
hsa-miR-34c-5p	MAP2K1
hsa-miR-424-5p	MAP2K1
hsa-miR-448	MAP2K1
hsa-miR-449a	MAP2K1
hsa-miR-494-3p	MAP2K1
hsa-miR-497-5p	MAP2K1
hsa-miR-548a-5p	MAP2K1
hsa-miR-548ak	MAP2K1
hsa-miR-548am-5p	MAP2K1
hsa-miR-548ar-5p	MAP2K1
hsa-miR-548c-5p	MAP2K1
hsa-miR-548d-5p	MAP2K1
hsa-miR-548h-5p	MAP2K1
hsa-miR-548i	MAP2K1
hsa-miR-548j-5p	MAP2K1
hsa-miR-548k	MAP2K1
hsa-miR-548l	MAP2K1
hsa-miR-548o-5p	MAP2K1
hsa-miR-548y	MAP2K1
hsa-miR-889-3p	MAP2K1
hsa-miR-103a-3p	MAP3K7
hsa-miR-107	MAP3K7
hsa-miR-10a-5p	MAP3K7
hsa-miR-1226-5p	MAP3K7
hsa-miR-1305	MAP3K7
hsa-miR-143-3p	MAP3K7
hsa-miR-15a-5p	MAP3K7
hsa-miR-15b-5p	MAP3K7
hsa-miR-16-5p	MAP3K7
hsa-miR-1910-3p	MAP3K7
hsa-miR-195-5p	MAP3K7
hsa-miR-2682-5p	MAP3K7
hsa-miR-34a-5p	MAP3K7
hsa-miR-424-5p	MAP3K7
hsa-miR-449c-5p	MAP3K7
hsa-miR-4524a-5p	MAP3K7
hsa-miR-497-5p	MAP3K7
hsa-miR-503-5p	MAP3K7
hsa-miR-545-3p	MAP3K7
hsa-miR-579-3p	MAP3K7
hsa-miR-599	MAP3K7
hsa-miR-607	MAP3K7
hsa-miR-6511a-5p	MAP3K7
hsa-miR-664b-3p	MAP3K7
hsa-miR-940	MAP3K7
hsa-let-7b-5p	MAPK1
hsa-miR-106a-5p	MAPK1
hsa-miR-106b-5p	MAPK1
hsa-miR-1200	MAPK1
hsa-miR-122-5p	MAPK1
hsa-miR-1244	MAPK1
hsa-miR-1255a	MAPK1
hsa-miR-1255b-5p	MAPK1
hsa-miR-1268a	MAPK1
hsa-miR-1268b	MAPK1
hsa-miR-1307-3p	MAPK1
hsa-miR-130a-3p	MAPK1
hsa-miR-130b-3p	MAPK1
hsa-miR-132-3p	MAPK1
hsa-miR-142-5p	MAPK1
hsa-miR-143-3p	MAPK1
hsa-miR-15b-5p	MAPK1
hsa-miR-17-5p	MAPK1
hsa-miR-181a-5p	MAPK1
hsa-miR-196a-5p	MAPK1
hsa-miR-196b-5p	MAPK1
hsa-miR-199a-3p	MAPK1
hsa-miR-19a-3p	MAPK1
hsa-miR-19b-3p	MAPK1
hsa-miR-20a-5p	MAPK1
hsa-miR-20b-5p	MAPK1
hsa-miR-2110	MAPK1
hsa-miR-214-3p	MAPK1
hsa-miR-216b-5p	MAPK1
hsa-miR-28-5p	MAPK1
hsa-miR-301a-3p	MAPK1
hsa-miR-30a-5p	MAPK1
hsa-miR-3150b-3p	MAPK1
hsa-miR-320a	MAPK1
hsa-miR-335-5p	MAPK1
hsa-miR-3605-5p	MAPK1
hsa-miR-3614-3p	MAPK1
hsa-miR-4286	MAPK1
hsa-miR-450a-2-3p	MAPK1
hsa-miR-454-3p	MAPK1
hsa-miR-4741	MAPK1
hsa-miR-487a-3p	MAPK1
hsa-miR-494-3p	MAPK1
hsa-miR-498	MAPK1
hsa-miR-499a-3p	MAPK1
hsa-miR-499b-3p	MAPK1
hsa-miR-504-3p	MAPK1
hsa-miR-513a-5p	MAPK1
hsa-miR-519a-3p	MAPK1
hsa-miR-519b-3p	MAPK1
hsa-miR-519c-3p	MAPK1
hsa-miR-519d-3p	MAPK1
hsa-miR-548ah-5p	MAPK1
hsa-miR-566	MAPK1
hsa-miR-573	MAPK1
hsa-miR-584-5p	MAPK1
hsa-miR-585-3p	MAPK1
hsa-miR-660-3p	MAPK1
hsa-miR-766-3p	MAPK1
hsa-miR-769-5p	MAPK1
hsa-miR-92b-3p	MAPK1
hsa-miR-93-5p	MAPK1
hsa-miR-208a-3p	MAPK10
hsa-miR-208b-3p	MAPK10
hsa-miR-221-3p	MAPK10
hsa-miR-342-5p	MAPK10
hsa-miR-4455	MAPK10
hsa-miR-450a-2-3p	MAPK10
hsa-miR-499a-5p	MAPK10
hsa-miR-574-5p	MAPK10
hsa-miR-608	MAPK10
hsa-miR-641	MAPK10
hsa-miR-320b	MAPK3
hsa-miR-34a-5p	MAPK3
hsa-miR-423-3p	MAPK3
hsa-miR-483-5p	MAPK3
hsa-miR-143-3p	MAPK7
hsa-miR-200b-3p	MAPK7
hsa-miR-200c-3p	MAPK7
hsa-miR-296-3p	MAPK7
hsa-miR-369-3p	MAPK7
hsa-miR-374a-5p	MAPK7
hsa-miR-374b-5p	MAPK7
hsa-miR-429	MAPK7
hsa-miR-744-5p	MAPK7
hsa-miR-10a-5p	MAPK8
hsa-miR-125a-5p	MAPK8
hsa-miR-140-3p	MAPK8
hsa-miR-193a-3p	MAPK8
hsa-miR-193b-3p	MAPK8
hsa-miR-199a-3p	MAPK8
hsa-miR-214-3p	MAPK8
hsa-miR-30a-5p	MAPK8
hsa-miR-30b-5p	MAPK8
hsa-miR-30c-5p	MAPK8
hsa-miR-30d-5p	MAPK8
hsa-miR-30e-5p	MAPK8
hsa-miR-33a-5p	MAPK8
hsa-miR-33b-5p	MAPK8
hsa-miR-3613-3p	MAPK8
hsa-miR-371b-5p	MAPK8
hsa-miR-421	MAPK8
hsa-miR-433-3p	MAPK8
hsa-miR-450b-5p	MAPK8
hsa-miR-4524a-5p	MAPK8
hsa-miR-496	MAPK8
hsa-miR-507	MAPK8
hsa-miR-590-3p	MAPK8
hsa-miR-664a-3p	MAPK8
hsa-miR-877-5p	MAPK8
hsa-miR-888-5p	MAPK8
hsa-miR-892b	MAPK8
hsa-miR-92a-3p	MAPK8
hsa-miR-106a-5p	MAPK9
hsa-miR-106b-5p	MAPK9
hsa-miR-1178-3p	MAPK9
hsa-miR-141-3p	MAPK9
hsa-miR-17-5p	MAPK9
hsa-miR-192-5p	MAPK9
hsa-miR-199a-3p	MAPK9
hsa-miR-20a-5p	MAPK9
hsa-miR-20b-5p	MAPK9
hsa-miR-215-5p	MAPK9
hsa-miR-27b-3p	MAPK9
hsa-miR-7-5p	MAPK9
hsa-miR-92a-3p	MAPK9
hsa-miR-93-5p	MAPK9
hsa-miR-101-3p	MET
hsa-miR-1303	MET
hsa-miR-130a-3p	MET
hsa-miR-133b	MET
hsa-miR-137	MET
hsa-miR-144-3p	MET
hsa-miR-148a-3p	MET
hsa-miR-198	MET
hsa-miR-199a-3p	MET
hsa-miR-206	MET
hsa-miR-218-5p	MET
hsa-miR-23b-3p	MET
hsa-miR-27a-3p	MET
hsa-miR-30a-5p	MET
hsa-miR-31-5p	MET
hsa-miR-320a	MET
hsa-miR-340-5p	MET
hsa-miR-34a-5p	MET
hsa-miR-34b-3p	MET
hsa-miR-34c-5p	MET
hsa-miR-409-3p	MET
hsa-miR-410-3p	MET
hsa-miR-449a	MET
hsa-miR-449b-5p	MET
hsa-miR-562	MET
hsa-miR-124-3p	MLLT4
hsa-miR-15b-5p	MLLT4
hsa-miR-335-5p	MLLT4
hsa-miR-346	MLLT4
hsa-miR-92a-3p	MLLT4
hsa-miR-130b-3p	MPP5
hsa-miR-148a-3p	MPP5
hsa-miR-155-5p	MPP5
hsa-miR-181a-5p	MPP5
hsa-miR-181b-5p	MPP5
hsa-miR-181c-5p	MPP5
hsa-miR-181d-5p	MPP5
hsa-miR-192-5p	MPP5
hsa-miR-21-5p	MPP5
hsa-miR-302a-3p	MPP5
hsa-miR-302b-3p	MPP5
hsa-miR-302c-3p	MPP5
hsa-miR-302d-3p	MPP5
hsa-miR-302e	MPP5
hsa-miR-372-3p	MPP5
hsa-miR-373-3p	MPP5
hsa-miR-374a-5p	MPP5
hsa-miR-374b-5p	MPP5
hsa-miR-375	MPP5
hsa-miR-519a-3p	MPP5
hsa-miR-519b-3p	MPP5
hsa-miR-519c-3p	MPP5
hsa-miR-520a-3p	MPP5
hsa-miR-520b	MPP5
hsa-miR-520c-3p	MPP5
hsa-miR-520d-3p	MPP5
hsa-miR-520e	MPP5
hsa-miR-548a-3p	MPP5
hsa-miR-548ar-3p	MPP5
hsa-miR-548e-3p	MPP5
hsa-miR-7-5p	MPP5
hsa-miR-185-5p	MRAS
hsa-miR-3605-5p	MRAS
hsa-miR-652-3p	MRAS
hsa-let-7a-5p	MYC
hsa-let-7b-5p	MYC
hsa-let-7c-5p	MYC
hsa-let-7d-5p	MYC
hsa-let-7e-5p	MYC
hsa-let-7f-5p	MYC
hsa-let-7g-5p	MYC
hsa-let-7i-5p	MYC
hsa-miR-106b-5p	MYC
hsa-miR-1248	MYC
hsa-miR-125a-3p	MYC
hsa-miR-125a-5p	MYC
hsa-miR-1304-5p	MYC
hsa-miR-135a-5p	MYC
hsa-miR-135b-5p	MYC
hsa-miR-145-5p	MYC
hsa-miR-148a-3p	MYC
hsa-miR-151a-5p	MYC
hsa-miR-155-5p	MYC
hsa-miR-16-5p	MYC
hsa-miR-17-5p	MYC
hsa-miR-1827	MYC
hsa-miR-184	MYC
hsa-miR-186-5p	MYC
hsa-miR-196a-5p	MYC
hsa-miR-196b-5p	MYC
hsa-miR-19a-3p	MYC
hsa-miR-20a-5p	MYC
hsa-miR-212-3p	MYC
hsa-miR-21-5p	MYC
hsa-miR-222-3p	MYC
hsa-miR-23a-3p	MYC
hsa-miR-24-3p	MYC
hsa-miR-25-3p	MYC
hsa-miR-2682-5p	MYC
hsa-miR-26a-5p	MYC
hsa-miR-302a-5p	MYC
hsa-miR-30a-3p	MYC
hsa-miR-30c-5p	MYC
hsa-miR-30d-5p	MYC
hsa-miR-30e-3p	MYC
hsa-miR-320a	MYC
hsa-miR-320b	MYC
hsa-miR-323a-3p	MYC
hsa-miR-324-3p	MYC
hsa-miR-335-5p	MYC
hsa-miR-33a-5p	MYC
hsa-miR-33b-5p	MYC
hsa-miR-34a-5p	MYC
hsa-miR-34b-3p	MYC
hsa-miR-34c-5p	MYC
hsa-miR-373-3p	MYC
hsa-miR-375	MYC
hsa-miR-423-5p	MYC
hsa-miR-429	MYC
hsa-miR-449a	MYC
hsa-miR-449c-5p	MYC
hsa-miR-451a	MYC
hsa-miR-455-3p	MYC
hsa-miR-4647	MYC
hsa-miR-487b-3p	MYC
[truncated: 1,415 more rows]

## Sheet: Validated Target Citations
Citations for miRWalk2.0-derived experimentally validated miRNA-mRNA interactions
GENE LIST	Gene	EntrezID	miRNA	MIMATid	PMID
ACTB	ACTB	60	hsa-miR-6872-3p	MIMAT0027645	21572407
	ACTB	60	hsa-let-7a-5p	MIMAT0000062	23622248
	ACTB	60	hsa-miR-326	MIMAT0000756	23622248
	ACTB	60	hsa-miR-124-3p	MIMAT0000422	23446348
	ACTB	60	hsa-miR-4665-5p	MIMAT0019739	23592263
	ACTB	60	hsa-miR-3611	MIMAT0017988	21572407
	ACTB	60	hsa-miR-329-5p	MIMAT0026555	23446348
	ACTB	60	hsa-miR-525-3p	MIMAT0002839	20371350
	ACTB	60	hsa-miR-4289	MIMAT0016920	23592263
	ACTB	60	hsa-miR-3529-3p	MIMAT0022741	23592263
	ACTB	60	hsa-miR-548h-3p	MIMAT0022723	21572407
	ACTB	60	hsa-miR-191-3p	MIMAT0001618	24398324
	ACTB	60	hsa-miR-484	MIMAT0002174	23622248
	ACTB	60	hsa-miR-221-3p	MIMAT0000278	23622248
	ACTB	60	hsa-miR-216a-5p	MIMAT0000273	21572407
	ACTB	60	hsa-miR-3680-3p	MIMAT0018107	20371350
	ACTB	60	hsa-miR-1275	MIMAT0005929	23592263
	ACTB	60	hsa-miR-19b-3p	MIMAT0000074	21572407
	ACTB	60	hsa-miR-4464	MIMAT0018988	23446348
	ACTB	60	hsa-miR-524-3p	MIMAT0002850	20371350
	ACTB	60	hsa-miR-6507-3p	MIMAT0025471	23592263
	ACTB	60	hsa-miR-548d-3p	MIMAT0003323	21572407
	ACTB	60	hsa-miR-329-5p	MIMAT0026555	24398324
	ACTB	60	hsa-let-7c-5p	MIMAT0000064	23622248
	ACTB	60	hsa-miR-7-2-3p	MIMAT0004554	21572407
	ACTB	60	hsa-miR-557	MIMAT0003221	20371350
	ACTB	60	hsa-miR-19b-3p	MIMAT0000074	23592263
	ACTB	60	hsa-miR-19a-3p	MIMAT0000073	21572407
	ACTB	60	hsa-miR-4748	MIMAT0019884	23446348
	ACTB	60	hsa-miR-548l	MIMAT0005889	20371350
	ACTB	60	hsa-miR-937-5p	MIMAT0022938	23592263
	ACTB	60	hsa-miR-548ac	MIMAT0018938	21572407
	ACTB	60	hsa-miR-4464	MIMAT0018988	24398324
	ACTB	60	hsa-miR-744-5p	MIMAT0004945	23622248
	ACTB	60	hsa-miR-145-5p	MIMAT0000437	19439999
	ACTB	60	hsa-miR-548t-3p	MIMAT0022730	21572407
	ACTB	60	hsa-miR-7-1-3p	MIMAT0004553	21572407
	ACTB	60	hsa-miR-507	MIMAT0002879	20371350
	ACTB	60	hsa-miR-19a-3p	MIMAT0000073	23592263
	ACTB	60	hsa-miR-520h	MIMAT0002867	21572407
	ACTB	60	hsa-miR-3912-3p	MIMAT0018186	23446348
	ACTB	60	hsa-miR-548n	MIMAT0005916	20371350
	ACTB	60	hsa-miR-1200	MIMAT0005863	23592263
	ACTB	60	hsa-miR-4748	MIMAT0019884	24398324
	ACTB	60	hsa-miR-548aa	MIMAT0018447	21572407
	ACTB	60	hsa-miR-450b-5p	MIMAT0004909	20371350
	ACTB	60	hsa-miR-3176	MIMAT0015053	23622248
	ACTB	60	hsa-miR-5010-5p	MIMAT0021043	23592263
	ACTB	60	hsa-miR-520g-3p	MIMAT0002858	21572407
	ACTB	60	hsa-miR-506-3p	MIMAT0002878	20371350
	ACTB	60	hsa-miR-5702	MIMAT0022495	23592263
	ACTB	60	hsa-miR-3912-3p	MIMAT0018186	24398324
	ACTB	60	hsa-let-7b-5p	MIMAT0000063	23622248
	ACTB	60	hsa-miR-548ap-3p	MIMAT0021038	21572407
	ACTB	60	hsa-miR-324-5p	MIMAT0000761	23622248
	ACTB	60	hsa-miR-33b-5p	MIMAT0003301	20371350
	ACTB	60	hsa-miR-544a	MIMAT0003164	20371350
	ACTB	60	hsa-miR-6738-3p	MIMAT0027378	23446348
	ACTB	60	hsa-miR-4525	MIMAT0019064	23592263
	ACTB	60	hsa-miR-3973	MIMAT0019358	21572407
	ACTB	60	hsa-miR-124-3p	MIMAT0000422	20371350
	ACTB	60	hsa-miR-544b	MIMAT0015004	23592263
	ACTB	60	hsa-miR-145-5p	MIMAT0000437	23592263
	ACTB	60	hsa-miR-33a-5p	MIMAT0000091	20371350
	ACTB	60	hsa-miR-378a-3p	MIMAT0000732	23622248
	ACTB	60	hsa-miR-7111-5p	MIMAT0028119	23592263
	ACTB	60	hsa-miR-3529-3p	MIMAT0022741	21572407
	ACTB	60	hsa-miR-6738-3p	MIMAT0027378	20371350
	ACTB	60	hsa-miR-4324	MIMAT0016876	23592263
	ACTB	60	hsa-miR-544a	MIMAT0003164	23446348
	ACTB	60	hsa-miR-382-3p	MIMAT0022697	20371350
	ACTB	60	hsa-miR-6870-5p	MIMAT0027640	23592263
	ACTB	60	hsa-miR-6507-3p	MIMAT0025471	21572407
	ACTB	60	hsa-miR-92a-3p	MIMAT0000092	23622248
	ACTB	60	hsa-miR-6772-5p	MIMAT0027444	20371350
	ACTB	60	hsa-miR-93-3p	MIMAT0004509	23622248
	ACTB	60	hsa-miR-5698	MIMAT0022491	23592263
	ACTB	60	hsa-miR-937-5p	MIMAT0022938	21572407
	ACTB	60	hsa-miR-4328	MIMAT0016926	23592263
	ACTB	60	hsa-let-7i-3p	MIMAT0004585	20371350
	ACTB	60	hsa-miR-4477a	MIMAT0019004	23446348
	ACTB	60	hsa-miR-5572	MIMAT0022260	23592263
	ACTB	60	hsa-miR-4723-5p	MIMAT0019838	23592263
	ACTB	60	hsa-miR-1200	MIMAT0005863	21572407
	ACTB	60	hsa-miR-3613-3p	MIMAT0017991	23592263
	ACTB	60	hsa-miR-412-3p	MIMAT0002170	24374217
	ACTB	60	hsa-miR-5681a	MIMAT0022469	20371350
	ACTB	60	hsa-miR-16-5p	MIMAT0000069	23622248
	ACTB	60	hsa-miR-4699-5p	MIMAT0019794	23446348
	ACTB	60	hsa-miR-4260	MIMAT0016881	23592263
	ACTB	60	hsa-miR-6876-3p	MIMAT0027653	23592263
	ACTB	60	hsa-miR-5702	MIMAT0022495	21572407
	ACTB	60	hsa-miR-605-5p	MIMAT0003273	23592263
	ACTB	60	hsa-miR-544a	MIMAT0003164	24374217
	ACTB	60	hsa-miR-191-3p	MIMAT0001618	20371350
	ACTB	60	hsa-miR-4289	MIMAT0016920	21572407
	ACTB	60	hsa-miR-525-3p	MIMAT0002839	23446348
	ACTB	60	hsa-miR-450a-2-3p	MIMAT0031074	23592263
	ACTB	60	hsa-miR-196a-5p	MIMAT0000226	23622248
	ACTB	60	hsa-miR-626	MIMAT0003295	23592263
	ACTB	60	hsa-miR-544b	MIMAT0015004	21572407
	ACTB	60	hsa-miR-548z	MIMAT0018446	23592263
	ACTB	60	hsa-miR-432-3p	MIMAT0002815	24374217
	ACTB	60	hsa-miR-329-5p	MIMAT0026555	20371350
	ACTB	60	hsa-miR-218-5p	MIMAT0000275	23212916
	ACTB	60	hsa-miR-524-3p	MIMAT0002850	23446348
	ACTB	60	hsa-miR-3611	MIMAT0017988	23592263
	ACTB	60	hsa-miR-6772-5p	MIMAT0027444	23446348
	ACTB	60	hsa-miR-520h	MIMAT0002867	23592263
	ACTB	60	hsa-miR-4324	MIMAT0016876	21572407
	ACTB	60	hsa-miR-548h-3p	MIMAT0022723	23592263
	ACTB	60	hsa-miR-493-5p	MIMAT0002813	24374217
	ACTB	60	hsa-miR-4464	MIMAT0018988	20371350
	ACTB	60	hsa-miR-222-3p	MIMAT0000279	23622248
	ACTB	60	hsa-miR-548l	MIMAT0005889	23446348
	ACTB	60	hsa-miR-6803-5p	MIMAT0027506	23592263
	ACTB	60	hsa-miR-1307-3p	MIMAT0005951	23622248
	ACTB	60	hsa-let-7i-3p	MIMAT0004585	23446348
	ACTB	60	hsa-miR-100-5p	MIMAT0000098	23622248
	ACTB	60	hsa-miR-548t-3p	MIMAT0022730	23592263
	ACTB	60	hsa-miR-520g-3p	MIMAT0002858	23592263
	ACTB	60	hsa-miR-3613-3p	MIMAT0017991	21572407
	ACTB	60	hsa-miR-6772-5p	MIMAT0027444	24398324
	ACTB	60	hsa-miR-320a	MIMAT0000510	23622248
	ACTB	60	hsa-miR-548d-3p	MIMAT0003323	23592263
	ACTB	60	hsa-miR-127-5p	MIMAT0004604	24374217
	ACTB	60	hsa-miR-4748	MIMAT0019884	20371350
	ACTB	60	hsa-miR-455-3p	MIMAT0004784	23622248
	ACTB	60	hsa-miR-4282	MIMAT0016912	20371350
	ACTB	60	hsa-miR-192-3p	MIMAT0004543	21572407
	ACTB	60	hsa-miR-548n	MIMAT0005916	23446348
	ACTB	60	hsa-miR-6751-5p	MIMAT0027402	23592263
	ACTB	60	hsa-miR-1303	MIMAT0005891	23622248
	ACTB	60	hsa-miR-5681a	MIMAT0022469	23446348
	ACTB	60	hsa-miR-4477a	MIMAT0019004	20371350
	ACTB	60	hsa-miR-548aa	MIMAT0018447	23592263
	ACTB	60	hsa-miR-3973	MIMAT0019358	23592263
	ACTB	60	hsa-miR-605-5p	MIMAT0003273	21572407
	ACTB	60	hsa-miR-644a	MIMAT0003314	23091630
	ACTB	60	hsa-let-7i-3p	MIMAT0004585	24398324
	ACTB	60	hsa-miR-548ac	MIMAT0018938	23592263
	ACTB	60	hsa-miR-493-3p	MIMAT0003161	24374217
	ACTB	60	hsa-miR-3912-3p	MIMAT0018186	20371350
	ACTB	60	hsa-miR-4698	MIMAT0019793	20371350
	ACTB	60	hsa-miR-6870-3p	MIMAT0027641	21572407
	ACTB	60	hsa-miR-506-3p	MIMAT0002878	23446348
	ACTB	60	hsa-miR-7109-5p	MIMAT0028115	23592263
	ACTB	60	hsa-miR-1295a	MIMAT0005885	23622248
	ACTB	60	hsa-miR-191-3p	MIMAT0001618	23446348
	ACTB	60	hsa-miR-4699-5p	MIMAT0019794	20371350
	ACTB	60	hsa-miR-548ap-3p	MIMAT0021038	23592263
	ACTB	60	hsa-miR-6510-3p	MIMAT0025477	23592263
	ACTB	60	hsa-miR-548z	MIMAT0018446	21572407
	ACTB	60	hsa-miR-5681a	MIMAT0022469	24398324
	ACTB	60	hsa-miR-5195-3p	MIMAT0021127	23592263
	ACTB	60	hsa-miR-8063	MIMAT0030990	20371350
ACTG1	ACTG1	71	hsa-miR-621	MIMAT0003290	20371350
	ACTG1	71	hsa-miR-99b-3p	MIMAT0004678	23622248
	ACTG1	71	hsa-miR-769-3p	MIMAT0003887	23622248
	ACTG1	71	hsa-miR-1180-3p	MIMAT0005825	23622248
	ACTG1	71	hsa-miR-99b-5p	MIMAT0000689	23622248
	ACTG1	71	hsa-let-7b-5p	MIMAT0000063	15131085
	ACTG1	71	hsa-miR-485-5p	MIMAT0002175	23446348
	ACTG1	71	hsa-miR-4755-3p	MIMAT0019896	20371350
	ACTG1	71	hsa-miR-326	MIMAT0000756	23622248
	ACTG1	71	hsa-miR-877-5p	MIMAT0004949	23622248
	ACTG1	71	hsa-miR-2467-5p	MIMAT0019952	23446348
	ACTG1	71	hsa-miR-6134	MIMAT0024618	20371350
	ACTG1	71	hsa-miR-10a-5p	MIMAT0000253	23622248
	ACTG1	71	hsa-miR-3975	MIMAT0019360	23446348
	ACTG1	71	hsa-miR-7854-3p	MIMAT0030429	20371350
	ACTG1	71	hsa-miR-342-3p	MIMAT0000753	23622248
	ACTG1	71	hsa-miR-4776-3p	MIMAT0019933	23446348
	ACTG1	71	hsa-miR-6743-5p	MIMAT0027387	23446348
	ACTG1	71	hsa-miR-3188	MIMAT0015070	20371350
	ACTG1	71	hsa-miR-221-3p	MIMAT0000278	23622248
	ACTG1	71	hsa-miR-744-5p	MIMAT0004945	23622248
	ACTG1	71	hsa-miR-5006-5p	MIMAT0021033	23446348
	ACTG1	71	hsa-miR-423-5p	MIMAT0004748	23622248
	ACTG1	71	hsa-miR-4688	MIMAT0019777	23446348
	ACTG1	71	hsa-miR-6884-5p	MIMAT0027668	20371350
	ACTG1	71	hsa-miR-3972	MIMAT0019357	23446348
	ACTG1	71	hsa-miR-485-5p	MIMAT0002175	20371350
	ACTG1	71	hsa-miR-3658	MIMAT0018078	20371350
	ACTG1	71	hsa-miR-16-5p	MIMAT0000069	18668040
	ACTG1	71	hsa-miR-1202	MIMAT0005865	23446348
	ACTG1	71	hsa-miR-2467-5p	MIMAT0019952	20371350
	ACTG1	71	hsa-let-7b-5p	MIMAT0000063	23622248
	ACTG1	71	hsa-miR-6507-5p	MIMAT0025470	20371350
	ACTG1	71	hsa-miR-193b-3p	MIMAT0002819	23622248
	ACTG1	71	hsa-miR-6867-5p	MIMAT0027634	23446348
	ACTG1	71	hsa-miR-3975	MIMAT0019360	20371350
	ACTG1	71	hsa-miR-331-3p	MIMAT0000760	23622248
	ACTG1	71	hsa-miR-1227-3p	MIMAT0005580	23622248
	ACTG1	71	hsa-miR-4316	MIMAT0016867	23446348
	ACTG1	71	hsa-miR-6743-5p	MIMAT0027387	20371350
	ACTG1	71	hsa-miR-197-3p	MIMAT0000227	23622248
	ACTG1	71	hsa-miR-10a-5p	MIMAT0000253	22815788
	ACTG1	71	hsa-miR-3650	MIMAT0018070	23446348
	ACTG1	71	hsa-miR-4776-3p	MIMAT0019933	20371350
	ACTG1	71	hsa-miR-4688	MIMAT0019777	20371350
	ACTG1	71	hsa-miR-34a-5p	MIMAT0000255	23622248
	ACTG1	71	hsa-miR-16-5p	MIMAT0000069	23622248
	ACTG1	71	hsa-miR-1226-3p	MIMAT0005577	23622248
	ACTG1	71	hsa-miR-877-3p	MIMAT0004950	23622248
	ACTG1	71	hsa-miR-621	MIMAT0003290	23446348
	ACTG1	71	hsa-miR-5006-5p	MIMAT0021033	20371350
	ACTG1	71	hsa-miR-652-3p	MIMAT0003322	23622248
	ACTG1	71	hsa-miR-4755-3p	MIMAT0019896	23446348
	ACTG1	71	hsa-miR-3972	MIMAT0019357	20371350
	ACTG1	71	hsa-miR-10b-5p	MIMAT0000254	23622248
	ACTG1	71	hsa-miR-1307-3p	MIMAT0005951	23622248
	ACTG1	71	hsa-miR-361-5p	MIMAT0000703	23622248
	ACTG1	71	hsa-miR-149-5p	MIMAT0000450	23622248
	ACTG1	71	hsa-miR-6134	MIMAT0024618	23446348
	ACTG1	71	hsa-miR-1202	MIMAT0005865	20371350
	ACTG1	71	hsa-miR-6867-5p	MIMAT0027634	20371350
	ACTG1	71	hsa-miR-7854-3p	MIMAT0030429	23446348
	ACTG1	71	hsa-miR-4316	MIMAT0016867	20371350
	ACTG1	71	hsa-miR-320a	MIMAT0000510	23622248
	ACTG1	71	hsa-miR-3188	MIMAT0015070	23446348
	ACTG1	71	hsa-miR-222-3p	MIMAT0000279	23622248
	ACTG1	71	hsa-miR-3650	MIMAT0018070	20371350
	ACTG1	71	hsa-miR-935	MIMAT0004978	23622248
	ACTG1	71	hsa-miR-6884-5p	MIMAT0027668	23446348
ACTN1	ACTN1	87	hsa-miR-615-3p	MIMAT0003283	23622248
	ACTN1	87	hsa-miR-93-3p	MIMAT0004509	23622248
	ACTN1	87	hsa-miR-16-5p	MIMAT0000069	23622248
	ACTN1	87	hsa-miR-218-5p	MIMAT0000275	19890957
	ACTN1	87	hsa-miR-193b-3p	MIMAT0002819	21512034
	ACTN1	87	hsa-miR-218-5p	MIMAT0000275	23212916
ACTN4	ACTN4	81	hsa-miR-3191-5p	MIMAT0022732	21572407
	ACTN4	81	hsa-miR-548k	MIMAT0005882	23446348
	ACTN4	81	hsa-miR-548w	MIMAT0015060	20371350
	ACTN4	81	hsa-miR-548c-5p	MIMAT0004806	21572407
	ACTN4	81	hsa-miR-96-5p	MIMAT0000095	23622248
	ACTN4	81	hsa-miR-2115-5p	MIMAT0011158	22012620
	ACTN4	81	hsa-miR-548ar-5p	MIMAT0022265	21572407
	ACTN4	81	hsa-miR-548ab	MIMAT0018928	23446348
	ACTN4	81	hsa-miR-3191-5p	MIMAT0022732	20371350
	ACTN4	81	hsa-miR-3921	MIMAT0018196	21572407
	ACTN4	81	hsa-miR-548av-5p	MIMAT0022303	23446348
	ACTN4	81	hsa-miR-548y	MIMAT0018354	20371350
	ACTN4	81	hsa-miR-548d-5p	MIMAT0004812	21572407
	ACTN4	81	hsa-miR-7114-3p	MIMAT0028126	22012620
	ACTN4	81	hsa-miR-935	MIMAT0004978	23622248
	ACTN4	81	hsa-miR-548as-5p	MIMAT0022267	21572407
	ACTN4	81	hsa-miR-548ak	MIMAT0019013	23446348
	ACTN4	81	hsa-miR-3921	MIMAT0018196	20371350
	ACTN4	81	hsa-miR-193b-3p	MIMAT0002819	22473208
	ACTN4	81	hsa-miR-324-3p	MIMAT0000762	23622248
	ACTN4	81	hsa-miR-4653-5p	MIMAT0019718	21572407
	ACTN4	81	hsa-miR-769-5p	MIMAT0003886	23622248
	ACTN4	81	hsa-miR-548o-5p	MIMAT0022738	20371350
	ACTN4	81	hsa-miR-548j-5p	MIMAT0005875	21572407
	ACTN4	81	hsa-miR-1180-5p	MIMAT0026735	22012620
	ACTN4	81	hsa-miR-142-5p	MIMAT0000433	23446348
	ACTN4	81	hsa-miR-548au-5p	MIMAT0022291	21572407
	ACTN4	81	hsa-miR-548am-5p	MIMAT0022740	23446348
	ACTN4	81	hsa-miR-4653-5p	MIMAT0019718	20371350
	ACTN4	81	hsa-let-7c-5p	MIMAT0000064	23622248
	ACTN4	81	hsa-miR-301a-5p	MIMAT0022696	21572407
	ACTN4	81	hsa-miR-548ab	MIMAT0018928	20371350
	ACTN4	81	hsa-miR-548h-5p	MIMAT0005928	21572407
	ACTN4	81	hsa-miR-4750-3p	MIMAT0022979	22012620
	ACTN4	81	hsa-miR-146a-3p	MIMAT0004608	23446348
	ACTN4	81	hsa-miR-5590-3p	MIMAT0022300	21572407
	ACTN4	81	hsa-miR-548ap-5p	MIMAT0021037	23446348
	ACTN4	81	hsa-miR-301a-5p	MIMAT0022696	20371350
	ACTN4	81	hsa-miR-23b-3p	MIMAT0000418	23622248
	ACTN4	81	hsa-miR-605-5p	MIMAT0003273	21572407
	ACTN4	81	hsa-miR-548ak	MIMAT0019013	20371350
	ACTN4	81	hsa-miR-548i	MIMAT0005935	21572407
	ACTN4	81	hsa-miR-6511b-3p	MIMAT0025848	22012620
	ACTN4	81	hsa-miR-559	MIMAT0003223	23446348
	ACTN4	81	hsa-miR-548ay-5p	MIMAT0025452	21572407
	ACTN4	81	hsa-miR-5571-5p	MIMAT0022257	23446348
	ACTN4	81	hsa-miR-185-5p	MIMAT0000455	23622248
	ACTN4	81	hsa-miR-605-5p	MIMAT0003273	20371350
	ACTN4	81	hsa-miR-142-5p	MIMAT0000433	20371350
	ACTN4	81	hsa-miR-8054	MIMAT0030981	21572407
	ACTN4	81	hsa-miR-193a-3p	MIMAT0000459	22473208
	ACTN4	81	hsa-miR-548am-5p	MIMAT0022740	20371350
	ACTN4	81	hsa-miR-3121-3p	MIMAT0014983	21572407
	ACTN4	81	hsa-miR-6511a-3p	MIMAT0025479	22012620
	ACTN4	81	hsa-miR-548b-5p	MIMAT0004798	23446348
	ACTN4	81	hsa-miR-26a-5p	MIMAT0000082	23622248
	ACTN4	81	hsa-miR-548aq-5p	MIMAT0022263	23446348
	ACTN4	81	hsa-miR-8054	MIMAT0030981	20371350
	ACTN4	81	hsa-miR-16-5p	MIMAT0000069	23622248
	ACTN4	81	hsa-miR-324-5p	MIMAT0000761	23622248
	ACTN4	81	hsa-miR-146a-3p	MIMAT0004608	20371350
	ACTN4	81	hsa-miR-548l	MIMAT0005889	21572407
	ACTN4	81	hsa-miR-548ap-5p	MIMAT0021037	20371350
	ACTN4	81	hsa-miR-548w	MIMAT0015060	21572407
	ACTN4	81	hsa-miR-645	MIMAT0003315	22012620
	ACTN4	81	hsa-miR-548a-5p	MIMAT0004803	23446348
	ACTN4	81	hsa-miR-548ar-5p	MIMAT0022265	23446348
	ACTN4	81	hsa-miR-548l	MIMAT0005889	20371350
	ACTN4	81	hsa-let-7b-5p	MIMAT0000063	23622248
	ACTN4	81	hsa-miR-182-5p	MIMAT0000259	23622248
	ACTN4	81	hsa-miR-559	MIMAT0003223	20371350
	ACTN4	81	hsa-miR-548k	MIMAT0005882	21572407
	ACTN4	81	hsa-miR-5571-5p	MIMAT0022257	20371350
	ACTN4	81	hsa-miR-548y	MIMAT0018354	21572407
	ACTN4	81	hsa-miR-3622b-3p	MIMAT0018006	22012620
	ACTN4	81	hsa-miR-548c-5p	MIMAT0004806	23446348
	ACTN4	81	hsa-miR-615-3p	MIMAT0003283	23622248
	ACTN4	81	hsa-miR-548as-5p	MIMAT0022267	23446348
	ACTN4	81	hsa-miR-548k	MIMAT0005882	20371350
	ACTN4	81	hsa-miR-548b-5p	MIMAT0004798	20371350
	ACTN4	81	hsa-miR-548av-5p	MIMAT0022303	21572407
	ACTN4	81	hsa-miR-548aq-5p	MIMAT0022263	20371350
	ACTN4	81	hsa-miR-548o-5p	MIMAT0022738	21572407
	ACTN4	81	hsa-miR-3622a-3p	MIMAT0018004	22012620
	ACTN4	81	hsa-miR-548d-5p	MIMAT0004812	23446348
	ACTN4	81	hsa-miR-548au-5p	MIMAT0022291	23446348
	ACTN4	81	hsa-miR-548av-5p	MIMAT0022303	20371350
	ACTN4	81	hsa-miR-296-3p	MIMAT0004679	23622248
	ACTN4	81	hsa-miR-3191-5p	MIMAT0022732	23446348
	ACTN4	81	hsa-miR-548a-5p	MIMAT0004803	20371350
	ACTN4	81	hsa-miR-548ar-5p	MIMAT0022265	20371350
	ACTN4	81	hsa-miR-548ab	MIMAT0018928	21572407
	ACTN4	81	hsa-miR-4733-3p	MIMAT0019858	22012620
	ACTN4	81	hsa-miR-548j-5p	MIMAT0005875	23446348
	ACTN4	81	hsa-miR-5590-3p	MIMAT0022300	23446348
	ACTN4	81	hsa-miR-744-5p	MIMAT0004945	23622248
	ACTN4	81	hsa-miR-374a-5p	MIMAT0000727	22473208
	ACTN4	81	hsa-miR-3921	MIMAT0018196	23446348
	ACTN4	81	hsa-miR-548c-5p	MIMAT0004806	20371350
	ACTN4	81	hsa-miR-548as-5p	MIMAT0022267	20371350
	ACTN4	81	hsa-miR-548ak	MIMAT0019013	21572407
	ACTN4	81	hsa-miR-1226-3p	MIMAT0005577	22012620
	ACTN4	81	hsa-miR-548h-5p	MIMAT0005928	23446348
	ACTN4	81	hsa-miR-320a	MIMAT0000510	23622248
	ACTN4	81	hsa-miR-23a-3p	MIMAT0000078	23622248
	ACTN4	81	hsa-miR-548ay-5p	MIMAT0025452	23446348
	ACTN4	81	hsa-miR-4653-5p	MIMAT0019718	23446348
	ACTN4	81	hsa-miR-548d-5p	MIMAT0004812	20371350
	ACTN4	81	hsa-miR-142-5p	MIMAT0000433	21572407
	ACTN4	81	hsa-miR-378a-5p	MIMAT0000731	23622248
	ACTN4	81	hsa-miR-548au-5p	MIMAT0022291	20371350
	ACTN4	81	hsa-miR-548am-5p	MIMAT0022740	21572407
	ACTN4	81	hsa-miR-1912	MIMAT0007887	22012620
	ACTN4	81	hsa-miR-548i	MIMAT0005935	23446348
	ACTN4	81	hsa-miR-301a-5p	MIMAT0022696	23446348
	ACTN4	81	hsa-miR-548j-5p	MIMAT0005875	20371350
	ACTN4	81	hsa-miR-146a-3p	MIMAT0004608	21572407
	ACTN4	81	hsa-miR-652-3p	MIMAT0003322	23622248
	ACTN4	81	hsa-miR-5590-3p	MIMAT0022300	20371350
	ACTN4	81	hsa-miR-4766-5p	MIMAT0019917	21572407
	ACTN4	81	hsa-miR-1295b-5p	MIMAT0022293	22012620
	ACTN4	81	hsa-miR-3121-3p	MIMAT0014983	23446348
	ACTN4	81	hsa-miR-193b-3p	MIMAT0002819	23622248
	ACTN4	81	hsa-miR-605-5p	MIMAT0003273	23446348
	ACTN4	81	hsa-miR-548h-5p	MIMAT0005928	20371350
	ACTN4	81	hsa-miR-559	MIMAT0003223	21572407
	ACTN4	81	hsa-miR-548ay-5p	MIMAT0025452	20371350
	ACTN4	81	hsa-miR-548ap-5p	MIMAT0021037	21572407
	ACTN4	81	hsa-miR-548w	MIMAT0015060	23446348
	ACTN4	81	hsa-miR-339-5p	MIMAT0000764	23622248
	ACTN4	81	hsa-miR-8054	MIMAT0030981	23446348
	ACTN4	81	hsa-miR-548i	MIMAT0005935	20371350
	ACTN4	81	hsa-miR-548b-5p	MIMAT0004798	21572407
	ACTN4	81	hsa-miR-5571-5p	MIMAT0022257	21572407
	ACTN4	81	hsa-miR-548y	MIMAT0018354	23446348
	ACTN4	81	hsa-miR-548l	MIMAT0005889	23446348
	ACTN4	81	hsa-miR-3121-3p	MIMAT0014983	20371350
	ACTN4	81	hsa-miR-548a-5p	MIMAT0004803	21572407
	ACTN4	81	hsa-miR-548aq-5p	MIMAT0022263	21572407
	ACTN4	81	hsa-miR-548o-5p	MIMAT0022738	23446348
	ACTN4	81	hsa-miR-92b-3p	MIMAT0003218	23622248
ADAM9	ADAM9	8754	hsa-miR-4495	MIMAT0019030	23313552
	ADAM9	8754	hsa-miR-603	MIMAT0003271	23824327
	ADAM9	8754	hsa-miR-126-3p	MIMAT0000445	22064652
	ADAM9	8754	hsa-miR-451b	MIMAT0019840	23313552
	ADAM9	8754	hsa-miR-362-3p	MIMAT0004683	23824327
	ADAM9	8754	hsa-miR-126-3p	MIMAT0000445	24823697
	ADAM9	8754	hsa-miR-373-3p	MIMAT0000726	15685193
	ADAM9	8754	hsa-miR-30e-5p	MIMAT0000692	23313552
	ADAM9	8754	hsa-miR-329-3p	MIMAT0001629	23824327
	ADAM9	8754	hsa-miR-125a-5p	MIMAT0000443	24675842
	ADAM9	8754	hsa-miR-30b-5p	MIMAT0000420	23313552
	ADAM9	8754	hsa-miR-30d-5p	MIMAT0000245	23313552
	ADAM9	8754	hsa-miR-30a-5p	MIMAT0000087	23313552
	ADAM9	8754	hsa-miR-30c-5p	MIMAT0000244	23313552
	ADAM9	8754	hsa-miR-543	MIMAT0004954	23313552
	ADAM9	8754	hsa-miR-1252-3p	MIMAT0026744	23313552
	ADAM9	8754	hsa-miR-4799-5p	MIMAT0019976	23313552
	ADAM9	8754	hsa-miR-3646	MIMAT0018065	23313552
	ADAM9	8754	hsa-miR-23a-3p	MIMAT0000078	23622248
	ADAM9	8754	hsa-miR-4666a-5p	MIMAT0019741	23313552
	ADAM9	8754	hsa-miR-633	MIMAT0003303	23313552
	ADAM9	8754	hsa-miR-126-3p	MIMAT0000445	23437250
	ADAM9	8754	hsa-miR-26b-5p	MIMAT0000083	19088304
	ADAM9	8754	hsa-miR-7114-3p	MIMAT0028126	23313552
	ADAM9	8754	hsa-miR-126-5p	MIMAT0000444	23437250
	ADAM9	8754	hsa-miR-1180-5p	MIMAT0026735	23313552
	ADAM9	8754	hsa-miR-1228-3p	MIMAT0005583	23313552
	ADAM9	8754	hsa-miR-3941	MIMAT0018357	23824327
AKT1	AKT1	207	hsa-miR-4638-3p	MIMAT0019696	21572407
	AKT1	207	hsa-miR-4742-3p	MIMAT0019873	22100165
	AKT1	207	hsa-miR-143-3p	MIMAT0000435	23104321
	AKT1	207	hsa-miR-6824-3p	MIMAT0027549	21572407
	AKT1	207	hsa-miR-654-3p	MIMAT0004814	22100165
	AKT1	207	hsa-miR-6764-3p	MIMAT0027429	21572407
	AKT1	207	hsa-miR-4757-3p	MIMAT0019902	22100165
	AKT1	207	hsa-miR-330-5p	MIMAT0004693	21572407
	AKT1	207	hsa-miR-365b-3p	MIMAT0022834	22100165
	AKT1	207	hsa-miR-105-5p	MIMAT0000102	25280563
	AKT1	207	hsa-miR-3191-5p	MIMAT0022732	21572407
	AKT1	207	hsa-miR-326	MIMAT0000756	21572407
	AKT1	207	hsa-miR-708-5p	MIMAT0004926	23754151
	AKT1	207	hsa-miR-365a-3p	MIMAT0000710	22100165
	AKT1	207	hsa-miR-6873-3p	MIMAT0027647	21572407
	AKT1	207	hsa-miR-6817-3p	MIMAT0027535	21572407
	AKT1	207	hsa-miR-19a-3p	MIMAT0000073	25400827
	AKT1	207	hsa-miR-6503-3p	MIMAT0025463	21572407
	AKT1	207	hsa-miR-518c-5p	MIMAT0002847	21572407
	AKT1	207	hsa-miR-185-5p	MIMAT0000455	19688090
	AKT1	207	hsa-miR-451a	MIMAT0001631	20816946
	AKT1	207	hsa-miR-19a-3p	MIMAT0000073	25914465
	AKT1	207	hsa-miR-422a	MIMAT0001339	21572407
	AKT1	207	hsa-miR-7110-3p	MIMAT0028118	21572407
	AKT1	207	hsa-miR-125b-5p	MIMAT0000423	18649363
	AKT1	207	hsa-miR-378i	MIMAT0019074	21572407
	AKT1	207	hsa-miR-26b-5p	MIMAT0000083	19088304
	AKT1	207	hsa-miR-6866-3p	MIMAT0027633	21572407
	AKT1	207	hsa-miR-193b-3p	MIMAT0002819	23622248
	AKT1	207	hsa-miR-100-5p	MIMAT0000098	23724047
	AKT1	207	hsa-miR-378h	MIMAT0018984	21572407
	AKT1	207	hsa-miR-188-5p	MIMAT0000457	21572407
	AKT1	207	hsa-miR-302a-3p	MIMAT0000684	23185040
	AKT1	207	hsa-miR-378f	MIMAT0018932	21572407
	AKT1	207	hsa-miR-625-3p	MIMAT0004808	21572407
	AKT1	207	hsa-miR-302b-3p	MIMAT0000715	23185040
	AKT1	207	hsa-miR-378e	MIMAT0018927	21572407
	AKT1	207	hsa-miR-199a-3p	MIMAT0000232	18456660
	AKT1	207	hsa-miR-302c-3p	MIMAT0000717	23185040
	AKT1	207	hsa-miR-378d	MIMAT0018926	21572407
	AKT1	207	hsa-miR-302d-3p	MIMAT0000718	23185040
	AKT1	207	hsa-miR-378c	MIMAT0016847	21572407
	AKT1	207	hsa-miR-192-3p	MIMAT0004543	22100165
	AKT1	207	hsa-miR-378b	MIMAT0014999	21572407
	AKT1	207	hsa-miR-155-5p	MIMAT0000646	22100165
	AKT1	207	hsa-miR-27a-5p	MIMAT0004501	23963114
	AKT1	207	hsa-miR-133b	MIMAT0000770	25414595
	AKT1	207	hsa-miR-378a-3p	MIMAT0000732	21572407
	AKT1	207	hsa-miR-496	MIMAT0002818	22100165
	AKT1	207	hsa-miR-149-3p	MIMAT0004609	20623644
AKT2	AKT2	208	hsa-miR-124-3p	MIMAT0000422	18668037
	AKT2	208	hsa-miR-92b-5p	MIMAT0004792	20371350
	AKT2	208	hsa-miR-151b	MIMAT0010214	20371350
	AKT2	208	hsa-miR-137	MIMAT0000429	20371350
	AKT2	208	hsa-miR-302b-3p	MIMAT0000715	24337067
	AKT2	208	hsa-miR-151a-5p	MIMAT0004697	20371350
	AKT2	208	hsa-miR-1296-5p	MIMAT0005794	23622248
	AKT2	208	hsa-miR-612	MIMAT0003280	23478189
	AKT2	208	hsa-miR-3678-5p	MIMAT0018102	20371350
	AKT2	208	hsa-miR-7845-5p	MIMAT0030420	20371350
	AKT2	208	hsa-miR-29a-3p	MIMAT0000086	25428377
	AKT2	208	hsa-miR-612	MIMAT0003280	24704424
	AKT2	208	hsa-miR-4517	MIMAT0019054	20371350
	AKT2	208	hsa-miR-29b-3p	MIMAT0000100	25428377
	AKT2	208	hsa-miR-744-5p	MIMAT0004945	23622248
	AKT2	208	hsa-miR-4753-5p	MIMAT0019890	20371350
	AKT2	208	hsa-miR-708-5p	MIMAT0004926	22552290
	AKT2	208	hsa-miR-29c-3p	MIMAT0000681	25428377
	AKT2	208	hsa-miR-6768-3p	MIMAT0027437	20371350
	AKT2	208	hsa-miR-137	MIMAT0000429	26102366
	AKT2	208	hsa-miR-877-3p	MIMAT0004950	23622248
	AKT2	208	hsa-miR-126-3p	MIMAT0000445	20371350
	AKT2	208	hsa-miR-21-5p	MIMAT0000076	20048743
	AKT2	208	hsa-miR-149-5p	MIMAT0000450	23622248
	AKT2	208	hsa-miR-184	MIMAT0000454	20371350
	AKT2	208	hsa-let-7g-5p	MIMAT0000414	25288334
	AKT2	208	hsa-miR-137	MIMAT0000429	24465609
	AKT2	208	hsa-let-7b-5p	MIMAT0000063	25288334
	AKT2	208	hsa-miR-423-3p	MIMAT0001340	23622248
	AKT2	208	hsa-miR-29a-3p	MIMAT0000086	24076586
	AKT2	208	hsa-miR-184	MIMAT0000454	20409325
	AKT2	208	hsa-miR-1273e	MIMAT0018079	20371350
AKT3	AKT3	10000	hsa-miR-520h	MIMAT0002867	23592263
	AKT3	10000	hsa-miR-545-3p	MIMAT0003165	21572407
	AKT3	10000	hsa-miR-520g-3p	MIMAT0002858	23592263
	AKT3	10000	hsa-miR-520h	MIMAT0002867	21572407
	AKT3	10000	hsa-miR-520g-3p	MIMAT0002858	21572407
	AKT3	10000	hsa-miR-4781-3p	MIMAT0019943	23592263
	AKT3	10000	hsa-miR-4781-3p	MIMAT0019943	21572407
	AKT3	10000	hsa-miR-3976	MIMAT0019361	23592263
	AKT3	10000	hsa-miR-3976	MIMAT0019361	21572407
	AKT3	10000	hsa-miR-6856-5p	MIMAT0027612	23592263
	AKT3	10000	hsa-miR-6856-5p	MIMAT0027612	21572407
	AKT3	10000	hsa-miR-124-3p	MIMAT0000422	20371350
	AKT3	10000	hsa-miR-646	MIMAT0003316	23592263
	AKT3	10000	hsa-miR-122-5p	MIMAT0000421	24244539
	AKT3	10000	hsa-miR-646	MIMAT0003316	21572407
	AKT3	10000	hsa-miR-374a-3p	MIMAT0004688	20371350
	AKT3	10000	hsa-miR-6891-3p	MIMAT0027683	20371350
	AKT3	10000	hsa-miR-2054	MIMAT0009979	23592263
	AKT3	10000	hsa-miR-6758-5p	MIMAT0027416	23592263
	AKT3	10000	hsa-miR-6758-5p	MIMAT0027416	21572407
	AKT3	10000	hsa-miR-361-5p	MIMAT0000703	20371350
	AKT3	10000	hsa-miR-6072	MIMAT0023697	20371350
	AKT3	10000	hsa-miR-297	MIMAT0004450	23592263
	AKT3	10000	hsa-miR-2054	MIMAT0009979	21572407
	AKT3	10000	hsa-miR-595	MIMAT0003263	23592263
	AKT3	10000	hsa-miR-595	MIMAT0003263	21572407
	AKT3	10000	hsa-miR-569	MIMAT0003234	20371350
	AKT3	10000	hsa-miR-4793-5p	MIMAT0019965	20371350
	AKT3	10000	hsa-miR-16-5p	MIMAT0000069	23592263
	AKT3	10000	hsa-miR-4524b-5p	MIMAT0022255	23592263
	AKT3	10000	hsa-miR-297	MIMAT0004450	21572407
	AKT3	10000	hsa-miR-503-5p	MIMAT0002874	23592263
	AKT3	10000	hsa-miR-503-5p	MIMAT0002874	21572407
	AKT3	10000	hsa-miR-222-3p	MIMAT0000279	20371350
	AKT3	10000	hsa-miR-5196-3p	MIMAT0021129	20371350
	AKT3	10000	hsa-miR-15a-5p	MIMAT0000068	23592263
	AKT3	10000	hsa-miR-4524a-5p	MIMAT0019062	23592263
	AKT3	10000	hsa-miR-4524b-5p	MIMAT0022255	21572407
	AKT3	10000	hsa-miR-497-5p	MIMAT0002820	23592263
	AKT3	10000	hsa-miR-497-5p	MIMAT0002820	21572407
	AKT3	10000	hsa-miR-221-3p	MIMAT0000278	20371350
	AKT3	10000	hsa-miR-223-5p	MIMAT0004570	23592263
	AKT3	10000	hsa-miR-4524a-5p	MIMAT0019062	21572407
	AKT3	10000	hsa-miR-195-5p	MIMAT0000461	23592263
	AKT3	10000	hsa-miR-195-5p	MIMAT0000461	21572407
	AKT3	10000	hsa-miR-873-5p	MIMAT0004953	20371350
	AKT3	10000	hsa-miR-567	MIMAT0003231	23592263
	AKT3	10000	hsa-miR-552-5p	MIMAT0026615	20371350
	AKT3	10000	hsa-miR-223-5p	MIMAT0004570	21572407
	AKT3	10000	hsa-miR-6838-5p	MIMAT0027578	23592263
	AKT3	10000	hsa-miR-6838-5p	MIMAT0027578	21572407
	AKT3	10000	hsa-miR-7-5p	MIMAT0000252	20371350
	AKT3	10000	hsa-miR-6134	MIMAT0024618	23592263
	AKT3	10000	hsa-miR-5582-5p	MIMAT0022279	20371350
	AKT3	10000	hsa-miR-16-5p	MIMAT0000069	23233752
	AKT3	10000	hsa-miR-567	MIMAT0003231	21572407
	AKT3	10000	hsa-miR-424-5p	MIMAT0001341	23592263
	AKT3	10000	hsa-miR-424-5p	MIMAT0001341	21572407
	AKT3	10000	hsa-miR-16-5p	MIMAT0000069	21572407
	AKT3	10000	hsa-miR-7854-3p	MIMAT0030429	23592263
	AKT3	10000	hsa-miR-708-3p	MIMAT0004927	20371350
	AKT3	10000	hsa-miR-15a-5p	MIMAT0000068	23233752
	AKT3	10000	hsa-miR-6134	MIMAT0024618	21572407
	AKT3	10000	hsa-miR-15b-5p	MIMAT0000417	23592263
	AKT3	10000	hsa-miR-15b-5p	MIMAT0000417	21572407
	AKT3	10000	hsa-miR-15a-5p	MIMAT0000068	21572407
	AKT3	10000	hsa-miR-124-3p	MIMAT0000422	18668037
	AKT3	10000	hsa-miR-4725-5p	MIMAT0019843	23592263
	AKT3	10000	hsa-miR-548an	MIMAT0019079	20371350
	AKT3	10000	hsa-miR-7854-3p	MIMAT0030429	21572407
	AKT3	10000	hsa-miR-29c-3p	MIMAT0000681	20371350
	AKT3	10000	hsa-miR-122-5p	MIMAT0000421	19296470
	AKT3	10000	hsa-miR-545-3p	MIMAT0003165	23592263
	AKT3	10000	hsa-miR-146b-5p	MIMAT0002809	23622248
	AKT3	10000	hsa-miR-4725-5p	MIMAT0019843	21572407
	AKT3	10000	hsa-miR-519d-3p	MIMAT0002853	22262409
APC	APC	324	hsa-miR-155-5p	MIMAT0000646	19136465
	APC	324	hsa-miR-142-3p	MIMAT0000434	23229013
	APC	324	hsa-miR-155-5p	MIMAT0000646	23796566
	APC	324	hsa-miR-27a-3p	MIMAT0000084	24487055
	APC	324	hsa-miR-186-5p	MIMAT0000456	23622248
	APC	324	hsa-miR-27a-3p	MIMAT0000084	22018270
	APC	324	hsa-miR-21-5p	MIMAT0000076	18591254
	APC	324	hsa-miR-215-5p	MIMAT0000272	19074876
	APC	324	hsa-miR-135b-5p	MIMAT0000758	18632633
	APC	324	hsa-miR-135a-5p	MIMAT0000428	18632633
	APC	324	hsa-miR-155-5p	MIMAT0000646	20584899
	APC	324	hsa-miR-148a-3p	MIMAT0000243	23622248
	APC	324	hsa-miR-663a	MIMAT0003326	24642258
	APC	324	hsa-miR-218-5p	MIMAT0000275	23212916
	APC	324	hsa-miR-192-5p	MIMAT0000222	19074876
	APC	324	hsa-miR-210-3p	MIMAT0000267	19826008
	APC	324	hsa-miR-106b-5p	MIMAT0000680	23087084
	APC	324	hsa-miR-142-3p	MIMAT0000434	22473208
	APC	324	hsa-miR-129-5p	MIMAT0000242	24194897
	APC	324	hsa-miR-155-5p	MIMAT0000646	22610915
APC2	APC2	10297	hsa-miR-4679	MIMAT0019763	22012620
	APC2	10297	hsa-miR-3648	MIMAT0018068	19536157
	APC2	10297	hsa-miR-6858-3p	MIMAT0027617	23446348
	APC2	10297	hsa-miR-6858-3p	MIMAT0027617	21572407
	APC2	10297	hsa-miR-4677-3p	MIMAT0019761	22012620
	APC2	10297	hsa-miR-4632-3p	MIMAT0019688	19536157
	APC2	10297	hsa-miR-148b-5p	MIMAT0004699	23446348
	APC2	10297	hsa-miR-148b-5p	MIMAT0004699	21572407
	APC2	10297	hsa-miR-6874-3p	MIMAT0027649	22012620
	APC2	10297	hsa-miR-4290	MIMAT0016921	19536157
	APC2	10297	hsa-miR-148a-5p	MIMAT0004549	23446348
	APC2	10297	hsa-miR-148a-5p	MIMAT0004549	21572407
	APC2	10297	hsa-miR-6858-3p	MIMAT0027617	22012620
	APC2	10297	hsa-miR-4758-3p	MIMAT0019904	19536157
	APC2	10297	hsa-miR-505-5p	MIMAT0004776	23592263
	APC2	10297	hsa-miR-361-3p	MIMAT0004682	19536157
	APC2	10297	hsa-miR-3194-5p	MIMAT0015078	23592263
	APC2	10297	hsa-miR-6849-3p	MIMAT0027599	19536157
	APC2	10297	hsa-miR-4679	MIMAT0019763	23592263
	APC2	10297	hsa-miR-4722-5p	MIMAT0019836	23592263
	APC2	10297	hsa-miR-4677-3p	MIMAT0019761	23592263
	APC2	10297	hsa-miR-6874-3p	MIMAT0027649	23592263
	APC2	10297	hsa-miR-148b-5p	MIMAT0004699	22012620
	APC2	10297	hsa-miR-6858-3p	MIMAT0027617	23592263
	APC2	10297	hsa-miR-505-5p	MIMAT0004776	21572407
	APC2	10297	hsa-miR-148a-5p	MIMAT0004549	22012620
	APC2	10297	hsa-miR-148b-5p	MIMAT0004699	23592263
	APC2	10297	hsa-miR-3194-5p	MIMAT0015078	21572407
	APC2	10297	hsa-miR-148a-5p	MIMAT0004549	23592263
	APC2	10297	hsa-miR-505-5p	MIMAT0004776	23446348
	APC2	10297	hsa-miR-4679	MIMAT0019763	21572407
	APC2	10297	hsa-miR-3194-5p	MIMAT0015078	23446348
	APC2	10297	hsa-miR-4722-5p	MIMAT0019836	21572407
	APC2	10297	hsa-miR-505-5p	MIMAT0004776	22012620
	APC2	10297	hsa-miR-4722-5p	MIMAT0019836	23446348
	APC2	10297	hsa-miR-4677-3p	MIMAT0019761	21572407
	APC2	10297	hsa-miR-3194-5p	MIMAT0015078	22012620
	APC2	10297	hsa-miR-6785-3p	MIMAT0027471	19536157
	APC2	10297	hsa-miR-6874-3p	MIMAT0027649	23446348
	APC2	10297	hsa-miR-6874-3p	MIMAT0027649	21572407
ARAF	ARAF	369	hsa-miR-124-3p	MIMAT0000422	15685193
	ARAF	369	hsa-miR-331-3p	MIMAT0000760	23622248
	ARAF	369	hsa-miR-124-3p	MIMAT0000422	18668037
ASH1L	ASH1L	55870	hsa-miR-15a-5p	MIMAT0000068	21572407
	ASH1L	55870	hsa-miR-548ah-3p	MIMAT0020957	23824327
	ASH1L	55870	hsa-miR-16-5p	MIMAT0000069	22473208
	ASH1L	55870	hsa-miR-6083	MIMAT0023708	21572407
	ASH1L	55870	hsa-miR-497-5p	MIMAT0002820	21572407
	ASH1L	55870	hsa-miR-16-5p	MIMAT0000069	21572407
	ASH1L	55870	hsa-miR-17-5p	MIMAT0000070	23622248
	ASH1L	55870	hsa-miR-183-5p	MIMAT0000261	23824327
	ASH1L	55870	hsa-miR-374b-3p	MIMAT0004956	21572407
	ASH1L	55870	hsa-miR-5011-5p	MIMAT0021045	23313552
	ASH1L	55870	hsa-miR-6838-5p	MIMAT0027578	21572407
	ASH1L	55870	hsa-miR-96-5p	MIMAT0000095	23824327
	ASH1L	55870	hsa-miR-15b-5p	MIMAT0000417	22473208
	ASH1L	55870	hsa-miR-4524b-5p	MIMAT0022255	21572407
	ASH1L	55870	hsa-miR-107	MIMAT0000104	21572407
	ASH1L	55870	hsa-miR-1271-5p	MIMAT0005796	23824327
	ASH1L	55870	hsa-miR-195-5p	MIMAT0000461	22473208
	ASH1L	55870	hsa-miR-4524a-5p	MIMAT0019062	21572407
	ASH1L	55870	hsa-miR-190a-3p	MIMAT0026482	21572407
	ASH1L	55870	hsa-miR-15a-5p	MIMAT0000068	22473208
	ASH1L	55870	hsa-miR-3140-3p	MIMAT0015008	21572407
	ASH1L	55870	hsa-miR-4789-5p	MIMAT0019959	21572407
	ASH1L	55870	hsa-miR-1277-5p	MIMAT0022724	21572407
	ASH1L	55870	hsa-miR-185-5p	MIMAT0000455	23622248
	ASH1L	55870	hsa-miR-514b-3p	MIMAT0015088	23592263
	ASH1L	55870	hsa-miR-377-3p	MIMAT0000730	23313552
	ASH1L	55870	hsa-miR-4729	MIMAT0019851	21572407
	ASH1L	55870	hsa-miR-214-3p	MIMAT0000271	23313552
	ASH1L	55870	hsa-miR-3941	MIMAT0018357	21572407
	ASH1L	55870	hsa-miR-5011-5p	MIMAT0021045	21572407
	ASH1L	55870	hsa-miR-514a-3p	MIMAT0002883	23592263
	ASH1L	55870	hsa-miR-3650	MIMAT0018070	23313552
	ASH1L	55870	hsa-miR-718	MIMAT0012735	21572407
	ASH1L	55870	hsa-miR-7157-5p	MIMAT0028224	21572407
	ASH1L	55870	hsa-miR-761	MIMAT0010364	23313552
	ASH1L	55870	hsa-miR-4789-3p	MIMAT0019960	21572407
	ASH1L	55870	hsa-miR-190a-3p	MIMAT0026482	23313552
	ASH1L	55870	hsa-miR-6864-5p	MIMAT0027628	23592263
	ASH1L	55870	hsa-miR-3665	MIMAT0018087	23313552
	ASH1L	55870	hsa-miR-8061	MIMAT0030988	21572407
	ASH1L	55870	hsa-miR-4310	MIMAT0016862	21572407
	ASH1L	55870	hsa-miR-3619-5p	MIMAT0017999	23313552
	ASH1L	55870	hsa-miR-603	MIMAT0003271	21572407
	ASH1L	55870	hsa-miR-4789-5p	MIMAT0019959	23313552
	ASH1L	55870	hsa-miR-6833-3p	MIMAT0027567	23824327
	ASH1L	55870	hsa-miR-4696	MIMAT0019790	23592263
	ASH1L	55870	hsa-miR-3934-5p	MIMAT0018349	23313552
	ASH1L	55870	hsa-miR-4760-5p	MIMAT0019906	21572407
	ASH1L	55870	hsa-miR-656-3p	MIMAT0003332	21572407
	ASH1L	55870	hsa-miR-362-3p	MIMAT0004683	21572407
	ASH1L	55870	hsa-miR-4768-5p	MIMAT0019920	23824327
	ASH1L	55870	hsa-miR-3179	MIMAT0015056	23592263
	ASH1L	55870	hsa-miR-4705	MIMAT0019805	23313552
	ASH1L	55870	hsa-miR-138-2-3p	MIMAT0004596	21572407
	ASH1L	55870	hsa-miR-646	MIMAT0003316	21572407
	ASH1L	55870	hsa-miR-329-3p	MIMAT0001629	21572407
	ASH1L	55870	hsa-miR-574-5p	MIMAT0004795	23313552
	ASH1L	55870	hsa-miR-627-3p	MIMAT0026623	23824327
	ASH1L	55870	hsa-miR-154-5p	MIMAT0000452	23592263
	ASH1L	55870	hsa-miR-574-5p	MIMAT0004795	21572407
	ASH1L	55870	hsa-miR-651-3p	MIMAT0026624	21572407
	ASH1L	55870	hsa-miR-6867-5p	MIMAT0027634	23313552
	ASH1L	55870	hsa-miR-16-5p	MIMAT0000069	20371350
	ASH1L	55870	hsa-miR-548x-3p	MIMAT0015081	23824327
	ASH1L	55870	hsa-miR-193b-3p	MIMAT0002819	23622248
	ASH1L	55870	hsa-miR-302f	MIMAT0005932	23592263
	ASH1L	55870	hsa-miR-548t-3p	MIMAT0022730	23824327
	ASH1L	55870	hsa-miR-6867-5p	MIMAT0027634	21572407
	ASH1L	55870	hsa-miR-503-5p	MIMAT0002874	21572407
	ASH1L	55870	hsa-miR-223-5p	MIMAT0004570	23313552
	ASH1L	55870	hsa-miR-877-3p	MIMAT0004950	23622248
	ASH1L	55870	hsa-miR-548j-3p	MIMAT0026737	23824327
	ASH1L	55870	hsa-miR-5692a	MIMAT0022484	23592263
	ASH1L	55870	hsa-miR-548aa	MIMAT0018447	23824327
	ASH1L	55870	hsa-miR-223-5p	MIMAT0004570	21572407
	ASH1L	55870	hsa-miR-15b-5p	MIMAT0000417	21572407
	ASH1L	55870	hsa-miR-361-5p	MIMAT0000703	23622248
	ASH1L	55870	hsa-miR-625-5p	MIMAT0003294	23622248
	ASH1L	55870	hsa-miR-548aq-3p	MIMAT0022264	23824327
	ASH1L	55870	hsa-miR-548ap-3p	MIMAT0021038	23824327
	ASH1L	55870	hsa-miR-424-5p	MIMAT0001341	21572407
	ASH1L	55870	hsa-miR-103a-3p	MIMAT0000101	21572407
	ASH1L	55870	hsa-miR-103a-3p	MIMAT0000101	20371350
	ASH1L	55870	hsa-miR-548am-3p	MIMAT0019076	23824327
	ASH1L	55870	hsa-miR-195-5p	MIMAT0000461	21572407
	ASH1L	55870	hsa-miR-548aj-3p	MIMAT0018990	23824327
AXIN1	AXIN1	8312	hsa-miR-92a-3p	MIMAT0000092	23622248
	AXIN1	8312	hsa-miR-484	MIMAT0002174	23622248
	AXIN1	8312	hsa-miR-320c	MIMAT0005793	23622248
	AXIN1	8312	hsa-miR-320a	MIMAT0000510	23622248
	AXIN1	8312	hsa-miR-218-5p	MIMAT0000275	23212916
	AXIN1	8312	hsa-miR-335-5p	MIMAT0000765	18185580
	AXIN1	8312	hsa-miR-769-3p	MIMAT0003887	23622248
AXIN2	AXIN2	8313	hsa-miR-3617-5p	MIMAT0017997	21572407
	AXIN2	8313	hsa-miR-34c-3p	MIMAT0004677	22421157
	AXIN2	8313	hsa-miR-34a-5p	MIMAT0000255	19336450
	AXIN2	8313	hsa-miR-3148	MIMAT0015021	20371350
	AXIN2	8313	hsa-miR-6838-5p	MIMAT0027578	21572407
	AXIN2	8313	hsa-miR-15b-5p	MIMAT0000417	23446348
	AXIN2	8313	hsa-miR-4668-5p	MIMAT0019745	23446348
	AXIN2	8313	hsa-miR-6501-3p	MIMAT0025459	20371350
	AXIN2	8313	hsa-miR-15a-5p	MIMAT0000068	21572407
	AXIN2	8313	hsa-miR-16-5p	MIMAT0000069	23446348
	AXIN2	8313	hsa-miR-3148	MIMAT0015021	23446348
	AXIN2	8313	hsa-miR-4496	MIMAT0019031	20371350
	AXIN2	8313	hsa-miR-107	MIMAT0000104	23446348
	AXIN2	8313	hsa-miR-6501-3p	MIMAT0025459	23446348
	AXIN2	8313	hsa-miR-424-5p	MIMAT0001341	20371350
	AXIN2	8313	hsa-miR-4496	MIMAT0019031	23446348
	AXIN2	8313	hsa-miR-2278	MIMAT0011778	20371350
	AXIN2	8313	hsa-miR-424-5p	MIMAT0001341	23446348
	AXIN2	8313	hsa-miR-195-5p	MIMAT0000461	20371350
	AXIN2	8313	hsa-miR-103a-3p	MIMAT0000101	23446348
	AXIN2	8313	hsa-miR-15b-5p	MIMAT0000417	20371350
	AXIN2	8313	hsa-miR-2278	MIMAT0011778	23446348
	AXIN2	8313	hsa-miR-497-5p	MIMAT0002820	20371350
	AXIN2	8313	hsa-miR-16-5p	MIMAT0000069	20371350
	AXIN2	8313	hsa-miR-15b-5p	MIMAT0000417	21572407
	AXIN2	8313	hsa-miR-195-5p	MIMAT0000461	23446348
	AXIN2	8313	hsa-miR-6838-5p	MIMAT0027578	20371350
	AXIN2	8313	hsa-miR-107	MIMAT0000104	20371350
	AXIN2	8313	hsa-miR-16-5p	MIMAT0000069	21572407
	AXIN2	8313	hsa-miR-497-5p	MIMAT0002820	23446348
	AXIN2	8313	hsa-miR-4668-5p	MIMAT0019745	21572407
	AXIN2	8313	hsa-miR-15a-5p	MIMAT0000068	20371350
	AXIN2	8313	hsa-miR-107	MIMAT0000104	21572407
	AXIN2	8313	hsa-miR-15b-5p	MIMAT0000417	21501592
	AXIN2	8313	hsa-miR-6838-5p	MIMAT0027578	23446348
	AXIN2	8313	hsa-miR-3148	MIMAT0015021	21572407
	AXIN2	8313	hsa-miR-16-5p	MIMAT0000069	21501592
	AXIN2	8313	hsa-miR-15a-5p	MIMAT0000068	23446348
	AXIN2	8313	hsa-miR-6501-3p	MIMAT0025459	21572407
	AXIN2	8313	hsa-miR-107	MIMAT0000104	21501592
	AXIN2	8313	hsa-miR-4496	MIMAT0019031	21572407
	AXIN2	8313	hsa-miR-499a-5p	MIMAT0002870	21572407
	AXIN2	8313	hsa-miR-424-5p	MIMAT0001341	21572407
	AXIN2	8313	hsa-miR-208b-3p	MIMAT0004960	21572407
	AXIN2	8313	hsa-miR-103a-3p	MIMAT0000101	21572407
	AXIN2	8313	hsa-miR-103a-3p	MIMAT0000101	20371350
	AXIN2	8313	hsa-miR-2278	MIMAT0011778	21572407
	AXIN2	8313	hsa-miR-208a-3p	MIMAT0000241	21572407
	AXIN2	8313	hsa-miR-34a-3p	MIMAT0004557	22421157
	AXIN2	8313	hsa-miR-195-5p	MIMAT0000461	21572407
	AXIN2	8313	hsa-miR-641	MIMAT0003311	21572407
	AXIN2	8313	hsa-miR-34b-5p	MIMAT0000685	22421157
	AXIN2	8313	hsa-miR-4668-5p	MIMAT0019745	20371350
	AXIN2	8313	hsa-miR-497-5p	MIMAT0002820	21572407
BAD	BAD	572	hsa-miR-330-5p	MIMAT0004693	23622248
BAIAP2	BAIAP2	10458	hsa-miR-455-3p	MIMAT0004784	23622248
BCAR1	BCAR1	9564	hsa-miR-224-3p	MIMAT0009198	23313552
	BCAR1	9564	hsa-miR-4694-3p	MIMAT0019787	23313552
	BCAR1	9564	hsa-miR-548t-3p	MIMAT0022730	23313552
	BCAR1	9564	hsa-miR-548ap-3p	MIMAT0021038	23313552
	BCAR1	9564	hsa-miR-548aa	MIMAT0018447	23313552
	BCAR1	9564	hsa-miR-3978	MIMAT0019363	23313552
	BCAR1	9564	hsa-miR-139-3p	MIMAT0004552	23313552
	BCAR1	9564	hsa-miR-6124	MIMAT0024597	23313552
	BCAR1	9564	hsa-miR-3148	MIMAT0015021	23313552
	BCAR1	9564	hsa-miR-509-3p	MIMAT0002881	23313552
	BCAR1	9564	hsa-miR-7853-5p	MIMAT0030428	23313552
	BCAR1	9564	hsa-miR-105-5p	MIMAT0000102	23313552
	BCAR1	9564	hsa-miR-580-5p	MIMAT0026617	23313552
	BCAR1	9564	hsa-miR-522-3p	MIMAT0002868	23313552
BCL2	BCL2	596	hsa-miR-181a-5p	MIMAT0000256	22285729
	BCL2	596	hsa-miR-181b-5p	MIMAT0000257	20162574
	BCL2	596	hsa-miR-184	MIMAT0000454	24157866
	BCL2	596	hsa-miR-494-3p	MIMAT0002816	24960059
	BCL2	596	hsa-miR-17-5p	MIMAT0000070	24280866
	BCL2	596	hsa-miR-16-5p	MIMAT0000069	20643754
	BCL2	596	hsa-miR-196b-5p	MIMAT0001080	23293219
	BCL2	596	hsa-miR-181a-5p	MIMAT0000256	20162574
	BCL2	596	hsa-miR-206	MIMAT0000462	24855559
	BCL2	596	hsa-miR-20a-5p	MIMAT0000075	19666108
	BCL2	596	hsa-miR-96-5p	MIMAT0000095	20371350
	BCL2	596	hsa-miR-30b-5p	MIMAT0000420	24178239
	BCL2	596	hsa-miR-211-5p	MIMAT0000268	24960059
	BCL2	596	hsa-miR-18a-5p	MIMAT0000072	24280866
	BCL2	596	hsa-miR-125b-5p	MIMAT0000423	22293115
	BCL2	596	hsa-miR-192-5p	MIMAT0000222	19074876
	BCL2	596	hsa-miR-126-3p	MIMAT0000445	23603512
	BCL2	596	hsa-miR-143-3p	MIMAT0000435	25492481
	BCL2	596	hsa-miR-17-5p	MIMAT0000070	19666108
	BCL2	596	hsa-miR-181a-5p	MIMAT0000256	21958558
	BCL2	596	hsa-miR-215-5p	MIMAT0000272	19074876
	BCL2	596	hsa-miR-15a-5p	MIMAT0000068	18362358
	BCL2	596	hsa-miR-205-5p	MIMAT0000266	23612742
	BCL2	596	hsa-miR-153-3p	MIMAT0000439	19676043
	BCL2	596	hsa-miR-29c-3p	MIMAT0000681	20041405
	BCL2	596	hsa-miR-34a-5p	MIMAT0000255	17914404
	BCL2	596	hsa-miR-16-5p	MIMAT0000069	18362358
	BCL2	596	hsa-miR-449a	MIMAT0001541	24248414
	BCL2	596	hsa-miR-34a-5p	MIMAT0000255	19683563
	BCL2	596	hsa-miR-135a-5p	MIMAT0000428	25230140
	BCL2	596	hsa-miR-449a	MIMAT0001541	21569010
	BCL2	596	hsa-miR-365a-3p	MIMAT0000710	22072615
	BCL2	596	hsa-miR-29b-3p	MIMAT0000100	20041405
	BCL2	596	hsa-miR-200b-3p	MIMAT0000318	21993663
	BCL2	596	hsa-miR-21-5p	MIMAT0000076	22528454
	BCL2	596	hsa-miR-204-5p	MIMAT0000265	22892391
	BCL2	596	hsa-miR-29a-3p	MIMAT0000086	20041405
	BCL2	596	hsa-miR-34b-5p	MIMAT0000685	18803879
	BCL2	596	hsa-miR-200c-3p	MIMAT0000617	21993663
	BCL2	596	hsa-miR-195-5p	MIMAT0000461	20727858
	BCL2	596	hsa-miR-136-5p	MIMAT0000448	22967897
	BCL2	596	hsa-miR-708-5p	MIMAT0004926	23754151
	BCL2	596	hsa-miR-21-5p	MIMAT0000076	21376256
	BCL2	596	hsa-miR-204-5p	MIMAT0000265	23152059
	BCL2	596	hsa-miR-1915-3p	MIMAT0007892	22121083
	BCL2	596	hsa-miR-21-5p	MIMAT0000076	20048743
	BCL2	596	hsa-miR-34a-5p	MIMAT0000255	18803879
	BCL2	596	hsa-miR-429	MIMAT0001536	21993663
	BCL2	596	hsa-miR-451a	MIMAT0001631	20816946
	BCL2	596	hsa-miR-34a-5p	MIMAT0000255	21399894
	BCL2	596	hsa-miR-15a-5p	MIMAT0000068	16166262
	BCL2	596	hsa-miR-34a-5p	MIMAT0000255	23862748
	BCL2	596	hsa-miR-503-5p	MIMAT0002874	23856992
	BCL2	596	hsa-miR-365a-3p	MIMAT0000710	21640710
	BCL2	596	hsa-miR-34a-5p	MIMAT0000255	17656095
	BCL2	596	hsa-miR-34a-5p	MIMAT0000255	19461653
	BCL2	596	hsa-miR-143-3p	MIMAT0000435	22160209
	BCL2	596	hsa-miR-34c-5p	MIMAT0000686	18803879
	BCL2	596	hsa-miR-181b-5p	MIMAT0000257	22610076
	BCL2	596	hsa-miR-224-5p	MIMAT0000281	22989374
	BCL2	596	hsa-miR-148a-3p	MIMAT0000243	21455217
	BCL2	596	hsa-miR-16-5p	MIMAT0000069	16166262
	BCL2	596	hsa-miR-34a-5p	MIMAT0000255	24565525
	BCL2	596	hsa-miR-15b-5p	MIMAT0000417	23907579
	BCL2	596	hsa-miR-195-5p	MIMAT0000461	23451060
	BCL2	596	hsa-miR-143-3p	MIMAT0000435	19843160
	BCL2	596	hsa-miR-7-5p	MIMAT0000252	21750649
	BCL2	596	hsa-miR-15a-5p	MIMAT0000068	22473208
	BCL2	596	hsa-miR-15a-5p	MIMAT0000068	19478946
	BCL2	596	hsa-miR-33b-5p	MIMAT0003301	18803879
	BCL2	596	hsa-miR-15b-5p	MIMAT0000417	18449891
	BCL2	596	hsa-miR-181a-5p	MIMAT0000256	22610076
	BCL2	596	hsa-miR-16-5p	MIMAT0000069	24148817
	BCL2	596	hsa-miR-24-2-5p	MIMAT0004497	21463514
	BCL2	596	hsa-miR-21-5p	MIMAT0000076	17072344
	BCL2	596	hsa-miR-16-5p	MIMAT0000069	23907579
	BCL2	596	hsa-miR-15a-5p	MIMAT0000068	17707831
	BCL2	596	hsa-miR-375	MIMAT0000728	20584986
	BCL2	596	hsa-miR-15b-5p	MIMAT0000417	22473208
	BCL2	596	hsa-miR-29b-3p	MIMAT0000100	25006537
	BCL2	596	hsa-miR-29a-3p	MIMAT0000086	25006537
	BCL2	596	hsa-miR-16-5p	MIMAT0000069	18449891
	BCL2	596	hsa-miR-21-5p	MIMAT0000076	21468550
	BCL2	596	hsa-miR-16-5p	MIMAT0000069	17707831
	BCL2	596	hsa-miR-34a-5p	MIMAT0000255	20598588
	BCL2	596	hsa-miR-16-5p	MIMAT0000069	22473208
	BCL2	596	hsa-miR-181d-5p	MIMAT0002821	22207524
	BCL2	596	hsa-miR-29c-3p	MIMAT0000681	23894561
	BCL2	596	hsa-miR-21-5p	MIMAT0000076	22710123
	BCL2	596	hsa-miR-204-5p	MIMAT0000265	24960059
	BCL2	596	hsa-miR-15a-5p	MIMAT0000068	19903841
	BCL2	596	hsa-miR-181a-5p	MIMAT0000256	22209977
	BCL2	596	hsa-miR-29b-3p	MIMAT0000100	23894561
	BCL2	596	hsa-miR-204-5p	MIMAT0000265	19074899
	BCL2	596	hsa-miR-630	MIMAT0003299	21274007
	BCL2	596	hsa-miR-449a	MIMAT0001541	24260067
	BCL2	596	hsa-let-7a-5p	MIMAT0000062	17260024
	BCL2	596	hsa-miR-34b-3p	MIMAT0004676	24960059
	BCL2	596	hsa-miR-16-5p	MIMAT0000069	19903841
	BCL2	596	hsa-miR-497-5p	MIMAT0002820	21258880
	BCL2	596	hsa-miR-15a-5p	MIMAT0000068	20876285
	BCL2	596	hsa-miR-16-5p	MIMAT0000069	20371350
	BCL2	596	hsa-miR-21-5p	MIMAT0000076	24606718
	BCL2	596	hsa-miR-205-5p	MIMAT0000266	24297308
	BCL2	596	hsa-miR-15a-5p	MIMAT0000068	17260024
	BCL2	596	hsa-miR-34c-5p	MIMAT0000686	24960059
	BCL2	596	hsa-miR-16-5p	MIMAT0000069	19269153
	BCL2	596	hsa-miR-16-5p	MIMAT0000069	17877811
	BCL2	596	hsa-miR-195-5p	MIMAT0000461	22473208
	BCL2	596	hsa-miR-181a-5p	MIMAT0000256	24002437
	BCL2	596	hsa-miR-16-5p	MIMAT0000069	20876285
	BCL2	596	hsa-miR-182-5p	MIMAT0000259	22848417
	BCL2	596	hsa-miR-16-5p	MIMAT0000069	17351108
	BCL2	596	hsa-miR-449a	MIMAT0001541	24960059
	BCL2	596	hsa-miR-143-3p	MIMAT0000435	23276710
	BCL2	596	hsa-miR-181d-5p	MIMAT0002821	20162574
	BCL2	596	hsa-miR-181c-5p	MIMAT0000258	20162574
	BCL2	596	hsa-miR-181a-5p	MIMAT0000256	24335172
	BCL2	596	hsa-miR-181b-5p	MIMAT0000257	23440261
	BCL2	596	hsa-miR-34a-5p	MIMAT0000255	18505919
	BCL2	596	hsa-miR-182-5p	MIMAT0000259	23936432
	BCL2	596	hsa-miR-103a-3p	MIMAT0000101	20371350
	BCL2	596	hsa-miR-34a-5p	MIMAT0000255	21566225
	BCL2	596	hsa-miR-448	MIMAT0001532	24960059
	BCL2	596	hsa-miR-34a-5p	MIMAT0000255	23292172
BHLHE40	BHLHE40	8553	hsa-miR-4667-3p	MIMAT0019744	23824327
	BHLHE40	8553	hsa-miR-345-3p	MIMAT0022698	23824327
	BHLHE40	8553	hsa-miR-1470	MIMAT0007348	23824327
	BHLHE40	8553	hsa-miR-3140-5p	MIMAT0019204	23824327
	BHLHE40	8553	hsa-miR-3620-3p	MIMAT0018001	23824327
	BHLHE40	8553	hsa-miR-6764-5p	MIMAT0027428	23824327
	BHLHE40	8553	hsa-miR-4686	MIMAT0019773	23824327
	BHLHE40	8553	hsa-miR-454-3p	MIMAT0003885	23622248
	BHLHE40	8553	hsa-miR-1915-3p	MIMAT0007892	23824327
	BHLHE40	8553	hsa-miR-345-3p	MIMAT0022698	19536157
	BHLHE40	8553	hsa-miR-3140-5p	MIMAT0019204	19536157
	BHLHE40	8553	hsa-miR-4643	MIMAT0019703	23824327
	BHLHE40	8553	hsa-miR-5187-3p	MIMAT0021118	23824327
	BHLHE40	8553	hsa-miR-7113-5p	MIMAT0028123	23824327
	BHLHE40	8553	hsa-miR-3620-3p	MIMAT0018001	19536157
	BHLHE40	8553	hsa-miR-6828-3p	MIMAT0027557	23824327
	BHLHE40	8553	hsa-miR-6822-5p	MIMAT0027544	23824327
	BHLHE40	8553	hsa-miR-5187-3p	MIMAT0021118	19536157
	BHLHE40	8553	hsa-miR-6750-5p	MIMAT0027400	23824327
	BHLHE40	8553	hsa-miR-15a-5p	MIMAT0000068	22473208
	BHLHE40	8553	hsa-miR-16-5p	MIMAT0000069	22473208
	BHLHE40	8553	hsa-miR-483-3p	MIMAT0002173	23824327
	BHLHE40	8553	hsa-miR-767-3p	MIMAT0003883	23824327
	BHLHE40	8553	hsa-miR-15b-5p	MIMAT0000417	22473208
	BHLHE40	8553	hsa-miR-3941	MIMAT0018357	24906430
	BHLHE40	8553	hsa-miR-195-5p	MIMAT0000461	22473208
	BHLHE40	8553	hsa-miR-603	MIMAT0003271	24906430
	BHLHE40	8553	hsa-miR-335-5p	MIMAT0000765	18185580
	BHLHE40	8553	hsa-miR-362-3p	MIMAT0004683	24906430
	BHLHE40	8553	hsa-miR-374a-5p	MIMAT0000727	22473208
	BHLHE40	8553	hsa-miR-3941	MIMAT0018357	19536157
	BHLHE40	8553	hsa-miR-3941	MIMAT0018357	23824327
	BHLHE40	8553	hsa-miR-329-3p	MIMAT0001629	24906430
	BHLHE40	8553	hsa-miR-6749-3p	MIMAT0027399	23824327
	BHLHE40	8553	hsa-miR-345-3p	MIMAT0022698	24906430
	BHLHE40	8553	hsa-miR-603	MIMAT0003271	19536157
	BHLHE40	8553	hsa-miR-603	MIMAT0003271	23824327
	BHLHE40	8553	hsa-miR-8059	MIMAT0030986	23824327
	BHLHE40	8553	hsa-miR-3140-5p	MIMAT0019204	24906430
	BHLHE40	8553	hsa-miR-362-3p	MIMAT0004683	19536157
	BHLHE40	8553	hsa-miR-362-3p	MIMAT0004683	23824327
	BHLHE40	8553	hsa-miR-941	MIMAT0004984	23622248
	BHLHE40	8553	hsa-miR-4471	MIMAT0018998	23824327
	BHLHE40	8553	hsa-miR-3620-3p	MIMAT0018001	24906430
	BHLHE40	8553	hsa-miR-329-3p	MIMAT0001629	19536157
	BHLHE40	8553	hsa-miR-329-3p	MIMAT0001629	23824327
	BHLHE40	8553	hsa-miR-4469	MIMAT0018996	23824327
	BHLHE40	8553	hsa-miR-6784-5p	MIMAT0027468	23824327
BRAF	BRAF	673	hsa-miR-744-5p	MIMAT0004945	23622248
	BRAF	673	hsa-miR-378a-5p	MIMAT0000731	23622248
	BRAF	673	hsa-miR-143-3p	MIMAT0000435	23128394
	BRAF	673	hsa-miR-145-5p	MIMAT0000437	23128394
	BRAF	673	hsa-miR-191-5p	MIMAT0000440	23622248
CASK	CASK	8573	hsa-miR-195-5p	MIMAT0000461	22927820
	CASK	8573	hsa-miR-15a-5p	MIMAT0000068	23446348
	CASK	8573	hsa-miR-15b-5p	MIMAT0000417	22927820
	CASK	8573	hsa-miR-3908	MIMAT0018182	23446348
	CASK	8573	hsa-miR-15a-5p	MIMAT0000068	22927820
	CASK	8573	hsa-miR-4724-5p	MIMAT0019841	23446348
	CASK	8573	hsa-miR-3908	MIMAT0018182	21572407
	CASK	8573	hsa-miR-3908	MIMAT0018182	22927820
	CASK	8573	hsa-miR-4519	MIMAT0019056	22927820
	CASK	8573	hsa-miR-4519	MIMAT0019056	21572407
	CASK	8573	hsa-miR-4274	MIMAT0016906	22927820
	CASK	8573	hsa-miR-4274	MIMAT0016906	21572407
	CASK	8573	hsa-miR-4524b-5p	MIMAT0022255	22927820
	CASK	8573	hsa-miR-16-5p	MIMAT0000069	18668040
	CASK	8573	hsa-miR-4524a-5p	MIMAT0019062	22927820
	CASK	8573	hsa-miR-646	MIMAT0003316	22927820
	CASK	8573	hsa-miR-16-5p	MIMAT0000069	23446348
	CASK	8573	hsa-miR-503-5p	MIMAT0002874	22927820
	CASK	8573	hsa-miR-6838-5p	MIMAT0027578	23446348
	CASK	8573	hsa-miR-16-5p	MIMAT0000069	22927820
	CASK	8573	hsa-miR-497-5p	MIMAT0002820	23446348
	CASK	8573	hsa-miR-6838-5p	MIMAT0027578	22927820
	CASK	8573	hsa-miR-424-5p	MIMAT0001341	23446348
	CASK	8573	hsa-miR-497-5p	MIMAT0002820	22927820
	CASK	8573	hsa-miR-195-5p	MIMAT0000461	23446348
	CASK	8573	hsa-miR-424-5p	MIMAT0001341	22927820
	CASK	8573	hsa-miR-15b-5p	MIMAT0000417	23446348
CCND1	CCND1	595	hsa-let-7g-5p	MIMAT0000414	23592263
	CCND1	595	hsa-miR-216b-3p	MIMAT0026721	24398324
	CCND1	595	hsa-miR-106b-5p	MIMAT0000680	23446348
	CCND1	595	hsa-miR-5692c	MIMAT0022476	23446348
	CCND1	595	hsa-miR-519d-3p	MIMAT0002853	21572407
	CCND1	595	hsa-miR-5692c	MIMAT0022476	24398324
	CCND1	595	hsa-miR-6824-3p	MIMAT0027549	23592263
	CCND1	595	hsa-miR-448	MIMAT0001532	23446348
	CCND1	595	hsa-miR-944	MIMAT0004987	22012620
	CCND1	595	hsa-miR-503-5p	MIMAT0002874	19538740
	CCND1	595	hsa-miR-5196-5p	MIMAT0021128	23446348
	CCND1	595	hsa-miR-223-5p	MIMAT0004570	23592263
	CCND1	595	hsa-miR-20a-5p	MIMAT0000075	24398324
	CCND1	595	hsa-miR-3973	MIMAT0019358	21572407
	CCND1	595	hsa-miR-541-5p	MIMAT0004919	23592263
	CCND1	595	hsa-miR-4781-3p	MIMAT0019943	23592263
	CCND1	595	hsa-miR-3907	MIMAT0018179	20371350
	CCND1	595	hsa-miR-93-5p	MIMAT0000093	23592263
	CCND1	595	hsa-miR-5699-5p	MIMAT0027103	23313552
	CCND1	595	hsa-let-7f-5p	MIMAT0000067	19956384
	CCND1	595	hsa-miR-491-3p	MIMAT0004765	22012620
	CCND1	595	hsa-miR-4747-5p	MIMAT0019882	23592263
	CCND1	595	hsa-miR-6748-3p	MIMAT0027397	24398324
	CCND1	595	hsa-miR-6077	MIMAT0023702	23592263
	CCND1	595	hsa-miR-374a-5p	MIMAT0000727	20371350
	CCND1	595	hsa-let-7a-5p	MIMAT0000062	23592263
	CCND1	595	hsa-miR-6500-3p	MIMAT0025455	24398324
	CCND1	595	hsa-miR-15b-5p	MIMAT0000417	24995320
	CCND1	595	hsa-miR-449a	MIMAT0001541	20948989
	CCND1	595	hsa-miR-5692b	MIMAT0022497	23446348
	CCND1	595	hsa-miR-17-5p	MIMAT0000070	21572407
	CCND1	595	hsa-miR-491-3p	MIMAT0004765	21572407
	CCND1	595	hsa-miR-5692b	MIMAT0022497	24398324
	CCND1	595	hsa-miR-6764-3p	MIMAT0027429	23592263
	CCND1	595	hsa-miR-3609	MIMAT0017986	23446348
	CCND1	595	hsa-miR-365a-3p	MIMAT0000710	24149576
	CCND1	595	hsa-miR-4747-5p	MIMAT0019882	23446348
	CCND1	595	hsa-miR-5087	MIMAT0021079	23592263
	CCND1	595	hsa-miR-195-5p	MIMAT0000461	24398324
	CCND1	595	hsa-miR-20b-5p	MIMAT0001413	23592263
	CCND1	595	hsa-miR-5590-3p	MIMAT0022300	21572407
	CCND1	595	hsa-miR-3591-3p	MIMAT0019877	23592263
	CCND1	595	hsa-miR-603	MIMAT0003271	24398324
	CCND1	595	hsa-miR-5196-5p	MIMAT0021128	20371350
	CCND1	595	hsa-miR-216b-3p	MIMAT0026721	22012620
	CCND1	595	hsa-miR-424-5p	MIMAT0001341	18701644
	CCND1	595	hsa-miR-5589-5p	MIMAT0022297	23592263
	CCND1	595	hsa-miR-6874-5p	MIMAT0027648	24398324
	CCND1	595	hsa-miR-558	MIMAT0003222	23592263
	CCND1	595	hsa-miR-494-3p	MIMAT0002816	23446348
	CCND1	595	hsa-let-7d-5p	MIMAT0000065	23592263
	CCND1	595	hsa-miR-369-3p	MIMAT0000721	23446348
	CCND1	595	hsa-miR-216b-3p	MIMAT0026721	21572407
	CCND1	595	hsa-miR-369-3p	MIMAT0000721	24398324
	CCND1	595	hsa-miR-330-5p	MIMAT0004693	23592263
	CCND1	595	hsa-miR-548ah-5p	MIMAT0018972	23446348
	CCND1	595	hsa-miR-365a-3p	MIMAT0000710	24936138
	CCND1	595	hsa-miR-16-5p	MIMAT0000069	19549910
	CCND1	595	hsa-miR-155-5p	MIMAT0000646	22858023
	CCND1	595	hsa-miR-5589-5p	MIMAT0022297	23446348
	CCND1	595	hsa-miR-298	MIMAT0004901	23592263
	CCND1	595	hsa-miR-424-5p	MIMAT0001341	24398324
	CCND1	595	hsa-miR-526b-3p	MIMAT0002836	23592263
	CCND1	595	hsa-miR-548av-5p	MIMAT0022303	21572407
	CCND1	595	hsa-miR-21-3p	MIMAT0004494	23592263
	CCND1	595	hsa-miR-142-5p	MIMAT0000433	24398324
	CCND1	595	hsa-miR-4747-5p	MIMAT0019882	20371350
	CCND1	595	hsa-miR-142-5p	MIMAT0000433	20371350
	CCND1	595	hsa-miR-95-3p	MIMAT0000094	21572407
	CCND1	595	hsa-miR-1915-5p	MIMAT0007891	23313552
	CCND1	595	hsa-miR-6500-3p	MIMAT0025455	22012620
	CCND1	595	hsa-miR-16-5p	MIMAT0000069	18701644
	CCND1	595	hsa-miR-4731-5p	MIMAT0019853	23592263
	CCND1	595	hsa-miR-7107-5p	MIMAT0028111	24398324
	CCND1	595	hsa-miR-4694-3p	MIMAT0019787	23592263
	CCND1	595	hsa-miR-20b-5p	MIMAT0001413	20371350
	CCND1	595	hsa-miR-520b	MIMAT0002843	22319632
	CCND1	595	hsa-miR-193b-3p	MIMAT0002819	20304954
	CCND1	595	hsa-miR-4261	MIMAT0016890	23446348
	CCND1	595	hsa-miR-4500	MIMAT0019036	23592263
	CCND1	595	hsa-miR-95-3p	MIMAT0000094	24398324
	CCND1	595	hsa-miR-449a	MIMAT0001541	24248414
	CCND1	595	hsa-miR-944	MIMAT0004987	23446348
	CCND1	595	hsa-miR-17-5p	MIMAT0000070	20371350
	CCND1	595	hsa-miR-6500-3p	MIMAT0025455	21572407
	CCND1	595	hsa-miR-944	MIMAT0004987	24398324
	CCND1	595	hsa-miR-326	MIMAT0000756	23592263
	CCND1	595	hsa-miR-5590-3p	MIMAT0022300	23446348
	CCND1	595	hsa-miR-15a-5p	MIMAT0000068	19549910
	CCND1	595	hsa-miR-4731-5p	MIMAT0019853	23446348
	CCND1	595	hsa-miR-4748	MIMAT0019884	23592263
	CCND1	595	hsa-miR-425-5p	MIMAT0003393	23174883
	CCND1	595	hsa-miR-503-5p	MIMAT0002874	24398324
	CCND1	595	hsa-miR-106b-5p	MIMAT0000680	21283765
	CCND1	595	hsa-miR-519d-3p	MIMAT0002853	23592263
	CCND1	595	hsa-miR-93-5p	MIMAT0000093	20371350
	CCND1	595	hsa-miR-8054	MIMAT0030981	21572407
	CCND1	595	hsa-miR-556-5p	MIMAT0003220	23592263
	CCND1	595	hsa-miR-340-5p	MIMAT0004692	24398324
	CCND1	595	hsa-miR-5589-5p	MIMAT0022297	20371350
	CCND1	595	hsa-let-7f-5p	MIMAT0000067	23592263
	CCND1	595	hsa-miR-340-5p	MIMAT0004692	20371350
	CCND1	595	hsa-miR-6500-5p	MIMAT0025454	21572407
	CCND1	595	hsa-miR-365a-3p	MIMAT0000710	22072615
	CCND1	595	hsa-miR-6884-3p	MIMAT0027669	23313552
	CCND1	595	hsa-miR-7706	MIMAT0030021	23592263
	CCND1	595	hsa-miR-497-5p	MIMAT0002820	24398324
	CCND1	595	hsa-let-7e-5p	MIMAT0000066	21969366
	CCND1	595	hsa-miR-6874-5p	MIMAT0027648	23592263
	CCND1	595	hsa-miR-526b-3p	MIMAT0002836	20371350
	CCND1	595	hsa-miR-4666a-5p	MIMAT0019741	23446348
	CCND1	595	hsa-miR-98-5p	MIMAT0000096	23592263
	CCND1	595	hsa-miR-6500-5p	MIMAT0025454	24398324
	CCND1	595	hsa-miR-106a-5p	MIMAT0000103	22012620
	CCND1	595	hsa-miR-374b-5p	MIMAT0004955	23446348
	CCND1	595	hsa-miR-204-3p	MIMAT0022693	20371350
	CCND1	595	hsa-miR-106b-5p	MIMAT0000680	21572407
	CCND1	595	hsa-miR-1257	MIMAT0005908	24398324
	CCND1	595	hsa-miR-7845-5p	MIMAT0030420	23592263
	CCND1	595	hsa-let-7f-5p	MIMAT0000067	22894925
	CCND1	595	hsa-miR-7706	MIMAT0030021	23446348
	CCND1	595	hsa-miR-4464	MIMAT0018988	23592263
	CCND1	595	hsa-miR-24-3p	MIMAT0000080	23174883
	CCND1	595	hsa-miR-16-5p	MIMAT0000069	24398324
	CCND1	595	hsa-miR-214-5p	MIMAT0004564	21572407
	CCND1	595	hsa-miR-448	MIMAT0001532	24398324
	CCND1	595	hsa-miR-4731-5p	MIMAT0019853	20371350
	CCND1	595	hsa-miR-106a-5p	MIMAT0000103	23592263
	CCND1	595	hsa-miR-448	MIMAT0001532	20371350
	CCND1	595	hsa-miR-4633-3p	MIMAT0019690	21572407
	CCND1	595	hsa-miR-3922-5p	MIMAT0019227	23313552
	CCND1	595	hsa-miR-556-5p	MIMAT0003220	22012620
	CCND1	595	hsa-miR-374a-5p	MIMAT0000727	23446348
	CCND1	595	hsa-miR-302a-3p	MIMAT0000684	18710938
	CCND1	595	hsa-miR-5706	MIMAT0022500	23592263
	CCND1	595	hsa-miR-545-3p	MIMAT0003165	24398324
	CCND1	595	hsa-miR-193b-3p	MIMAT0002819	20655737
	CCND1	595	hsa-miR-519d-3p	MIMAT0002853	20371350
	CCND1	595	hsa-miR-466	MIMAT0015002	21572407
	CCND1	595	hsa-miR-4781-3p	MIMAT0019943	23446348
	CCND1	595	hsa-let-7i-5p	MIMAT0000415	23592263
	CCND1	595	hsa-miR-4633-3p	MIMAT0019690	24398324
	CCND1	595	hsa-miR-603	MIMAT0003271	22012620
	CCND1	595	hsa-let-7b-5p	MIMAT0000063	18379589
	CCND1	595	hsa-miR-302a-3p	MIMAT0000684	21062975
	CCND1	595	hsa-miR-494-3p	MIMAT0002816	20371350
	CCND1	595	hsa-miR-193b-3p	MIMAT0002819	23622248
	CCND1	595	hsa-miR-106b-5p	MIMAT0000680	20371350
	CCND1	595	hsa-miR-323b-3p	MIMAT0015050	24398324
	CCND1	595	hsa-miR-518c-5p	MIMAT0002847	23592263
	CCND1	595	hsa-miR-338-3p	MIMAT0000763	22912826
	CCND1	595	hsa-miR-556-5p	MIMAT0003220	23446348
	CCND1	595	hsa-miR-6511a-5p	MIMAT0025478	23592263
	CCND1	595	hsa-miR-708-5p	MIMAT0004926	23754151
	CCND1	595	hsa-miR-152-3p	MIMAT0000438	23174883
	CCND1	595	hsa-miR-15a-5p	MIMAT0000068	24398324
	CCND1	595	hsa-miR-20a-5p	MIMAT0000075	23592263
	CCND1	595	hsa-miR-29a-3p	MIMAT0000086	25889078
	CCND1	595	hsa-miR-558	MIMAT0003222	21572407
	CCND1	595	hsa-miR-4796-3p	MIMAT0019971	23592263
	CCND1	595	hsa-miR-206	MIMAT0000462	24107628
	CCND1	595	hsa-miR-3609	MIMAT0017986	24398324
	CCND1	595	hsa-miR-7706	MIMAT0030021	20371350
	CCND1	595	hsa-miR-3609	MIMAT0017986	20371350
	CCND1	595	hsa-miR-556-5p	MIMAT0003220	21572407
	CCND1	595	hsa-miR-34b-3p	MIMAT0004676	22113133
	CCND1	595	hsa-miR-4796-3p	MIMAT0019971	22012620
	CCND1	595	hsa-miR-4782-5p	MIMAT0019944	23592263
	CCND1	595	hsa-miR-4311	MIMAT0016863	24398324
	CCND1	595	hsa-miR-491-3p	MIMAT0004765	20371350
	CCND1	595	hsa-miR-6500-3p	MIMAT0025455	20371350
	CCND1	595	hsa-miR-195-5p	MIMAT0000461	23383003
	CCND1	595	hsa-miR-3941	MIMAT0018357	21572407
	CCND1	595	hsa-miR-34a-5p	MIMAT0000255	20309880
	CCND1	595	hsa-miR-4458	MIMAT0018980	23592263
	CCND1	595	hsa-miR-556-5p	MIMAT0003220	24398324
	CCND1	595	hsa-miR-142-5p	MIMAT0000433	22012620
	CCND1	595	hsa-miR-302c-3p	MIMAT0000717	21062975
	CCND1	595	hsa-miR-4261	MIMAT0016890	20371350
	CCND1	595	hsa-miR-4746-3p	MIMAT0019881	23446348
	CCND1	595	hsa-miR-15a-5p	MIMAT0000068	23622248
	CCND1	595	hsa-miR-646	MIMAT0003316	24398324
	CCND1	595	hsa-miR-26b-5p	MIMAT0000083	19088304
	CCND1	595	hsa-miR-6873-5p	MIMAT0027646	23592263
	CCND1	595	hsa-miR-106a-5p	MIMAT0000103	21572407
	CCND1	595	hsa-miR-4796-3p	MIMAT0019971	23446348
	CCND1	595	hsa-miR-1910-3p	MIMAT0026917	23592263
	CCND1	595	hsa-miR-503-5p	MIMAT0002874	23592263
	CCND1	595	hsa-miR-1234-3p	MIMAT0005589	21572407
	CCND1	595	hsa-miR-206	MIMAT0000462	25111862
	CCND1	595	hsa-miR-548ah-5p	MIMAT0018972	24398324
	CCND1	595	hsa-miR-95-3p	MIMAT0000094	20371350
	CCND1	595	hsa-miR-34a-5p	MIMAT0000255	19461653
	CCND1	595	hsa-miR-548ah-5p	MIMAT0018972	20371350
	CCND1	595	hsa-miR-4796-3p	MIMAT0019971	21572407
	CCND1	595	hsa-miR-516b-5p	MIMAT0002859	23592263
	CCND1	595	hsa-miR-4672	MIMAT0019754	24398324
	CCND1	595	hsa-miR-9-5p	MIMAT0000441	23383271
	CCND1	595	hsa-miR-4643	MIMAT0019703	21572407
	CCND1	595	hsa-miR-374a-5p	MIMAT0000727	21572407
	CCND1	595	hsa-miR-6848-3p	MIMAT0027597	23592263
	CCND1	595	hsa-miR-4796-3p	MIMAT0019971	24398324
	CCND1	595	hsa-miR-340-5p	MIMAT0004692	22012620
	CCND1	595	hsa-miR-93-5p	MIMAT0000093	23446348
	CCND1	595	hsa-miR-4646-5p	MIMAT0019707	20371350
	CCND1	595	hsa-miR-3648	MIMAT0018068	23446348
	CCND1	595	hsa-miR-6768-5p	MIMAT0027436	24398324
	CCND1	595	hsa-miR-5197-3p	MIMAT0021131	23592263
	CCND1	595	hsa-miR-183-5p	MIMAT0000261	20371350
	CCND1	595	hsa-miR-3714	MIMAT0018165	23592263
	CCND1	595	hsa-miR-15b-5p	MIMAT0000417	24398324
	CCND1	595	hsa-miR-3157-5p	MIMAT0015031	21572407
	CCND1	595	hsa-let-7b-5p	MIMAT0000063	23592263
	CCND1	595	hsa-miR-4694-3p	MIMAT0019787	21572407
	CCND1	595	hsa-miR-195-5p	MIMAT0000461	23451060
	CCND1	595	hsa-miR-5590-3p	MIMAT0022300	24398324
	CCND1	595	hsa-miR-6500-5p	MIMAT0025454	20371350
	CCND1	595	hsa-miR-5590-3p	MIMAT0022300	20371350
	CCND1	595	hsa-miR-20b-5p	MIMAT0001413	23446348
	CCND1	595	hsa-miR-1299	MIMAT0005887	23592263
	CCND1	595	hsa-miR-6838-5p	MIMAT0027578	24398324
	CCND1	595	hsa-miR-603	MIMAT0003271	23384558
	CCND1	595	hsa-miR-4735-3p	MIMAT0019861	21572407
	CCND1	595	hsa-miR-20a-5p	MIMAT0000075	20371350
	CCND1	595	hsa-miR-4708-5p	MIMAT0019809	21572407
	CCND1	595	hsa-miR-6843-3p	MIMAT0027588	23592263
	CCND1	595	hsa-miR-448	MIMAT0001532	22012620
	CCND1	595	hsa-miR-34a-5p	MIMAT0000255	18406353
	CCND1	595	hsa-miR-758-5p	MIMAT0022929	23592263
	CCND1	595	hsa-miR-4666a-5p	MIMAT0019741	20371350
	CCND1	595	hsa-miR-875-3p	MIMAT0004923	23446348
	CCND1	595	hsa-miR-503-5p	MIMAT0002874	23731275
	CCND1	595	hsa-miR-95-3p	MIMAT0000094	23592263
	CCND1	595	hsa-miR-16-5p	MIMAT0000069	24148817
	CCND1	595	hsa-miR-548an	MIMAT0019079	23592263
	CCND1	595	hsa-miR-17-5p	MIMAT0000070	24398324
	CCND1	595	hsa-miR-4691-3p	MIMAT0019782	21572407
	CCND1	595	hsa-miR-1199-3p	MIMAT0031120	21572407
	CCND1	595	hsa-miR-214-5p	MIMAT0004564	24398324
	CCND1	595	hsa-miR-4633-3p	MIMAT0019690	20371350
	CCND1	595	hsa-miR-558	MIMAT0003222	20371350
	CCND1	595	hsa-miR-526b-3p	MIMAT0002836	23446348
	CCND1	595	hsa-miR-563	MIMAT0003227	23592263
	CCND1	595	hsa-miR-8066	MIMAT0030993	24398324
	CCND1	595	hsa-miR-20a-5p	MIMAT0000075	22012620
	CCND1	595	hsa-miR-4789-3p	MIMAT0019960	21572407
	CCND1	595	hsa-miR-20a-5p	MIMAT0000075	21572407
	CCND1	595	hsa-miR-4756-3p	MIMAT0019900	21572407
	CCND1	595	hsa-miR-3191-5p	MIMAT0022732	23592263
	CCND1	595	hsa-miR-3609	MIMAT0017986	22012620
	CCND1	595	hsa-miR-4781-3p	MIMAT0019943	20371350
	CCND1	595	hsa-miR-6500-5p	MIMAT0025454	23592263
	CCND1	595	hsa-miR-603	MIMAT0003271	21572407
	CCND1	595	hsa-miR-96-5p	MIMAT0000095	23592263
	CCND1	595	hsa-miR-891b	MIMAT0004913	20371350
	CCND1	595	hsa-miR-106b-5p	MIMAT0000680	24398324
	CCND1	595	hsa-let-7b-5p	MIMAT0000063	23806108
	CCND1	595	hsa-miR-6735-3p	MIMAT0027372	21572407
	CCND1	595	hsa-miR-558	MIMAT0003222	24398324
	CCND1	595	hsa-miR-556-5p	MIMAT0003220	20371350
	CCND1	595	hsa-miR-4694-3p	MIMAT0019787	20371350
	CCND1	595	hsa-miR-19b-1-5p	MIMAT0004491	22197821
	CCND1	595	hsa-miR-519d-3p	MIMAT0002853	23446348
	CCND1	595	hsa-miR-380-5p	MIMAT0000734	23592263
	CCND1	595	hsa-miR-374a-5p	MIMAT0000727	24398324
	CCND1	595	hsa-miR-18b-5p	MIMAT0001412	21572407
	CCND1	595	hsa-miR-513a-5p	MIMAT0002877	23592263
	CCND1	595	hsa-miR-548ah-5p	MIMAT0018972	22012620
	CCND1	595	hsa-miR-106a-5p	MIMAT0000103	23446348
	CCND1	595	hsa-miR-374b-5p	MIMAT0004955	20371350
	CCND1	595	hsa-miR-4633-3p	MIMAT0019690	23592263
	CCND1	595	hsa-miR-142-5p	MIMAT0000433	21572407
	CCND1	595	hsa-miR-1271-5p	MIMAT0005796	23592263
	CCND1	595	hsa-miR-5692c	MIMAT0022476	20371350
	CCND1	595	hsa-miR-374b-5p	MIMAT0004955	24398324
	CCND1	595	hsa-miR-17-5p	MIMAT0000070	23592263
	CCND1	595	hsa-miR-6748-3p	MIMAT0027397	21572407
	CCND1	595	hsa-miR-20a-5p	MIMAT0000075	18695042
	CCND1	595	hsa-miR-1234-3p	MIMAT0005589	24398324
	CCND1	595	hsa-miR-4796-3p	MIMAT0019971	20371350
	CCND1	595	hsa-miR-142-5p	MIMAT0000433	23592263
	CCND1	595	hsa-miR-6874-5p	MIMAT0027648	20371350
	CCND1	595	hsa-miR-216b-3p	MIMAT0026721	23446348
	CCND1	595	hsa-miR-1193	MIMAT0015049	23592263
	CCND1	595	hsa-miR-4691-5p	MIMAT0019781	24398324
	CCND1	595	hsa-miR-17-5p	MIMAT0000070	22012620
	CCND1	595	hsa-miR-6792-3p	MIMAT0027485	24398324
	CCND1	595	hsa-miR-18a-5p	MIMAT0000072	21572407
	CCND1	595	hsa-miR-34a-5p	MIMAT0000255	20371350
	CCND1	595	hsa-miR-503-5p	MIMAT0002874	21572407
	CCND1	595	hsa-miR-7112-3p	MIMAT0028122	23592263
	CCND1	595	hsa-miR-5590-3p	MIMAT0022300	22012620
	CCND1	595	hsa-miR-425-5p	MIMAT0003393	20371350
	CCND1	595	hsa-miR-374b-5p	MIMAT0004955	21572407
	CCND1	595	hsa-miR-574-5p	MIMAT0004795	23592263
	CCND1	595	hsa-miR-490-3p	MIMAT0002806	24440705
	CCND1	595	hsa-miR-891b	MIMAT0004913	21572407
	CCND1	595	hsa-miR-340-5p	MIMAT0004692	21572407
	CCND1	595	hsa-miR-593-5p	MIMAT0003261	23592263
	CCND1	595	hsa-miR-593-3p	MIMAT0004802	23592263
	CCND1	595	hsa-miR-106b-5p	MIMAT0000680	23592263
	CCND1	595	hsa-miR-6874-5p	MIMAT0027648	21572407
	CCND1	595	hsa-miR-17-5p	MIMAT0000070	18695042
	CCND1	595	hsa-miR-4524a-5p	MIMAT0019062	24398324
	CCND1	595	hsa-miR-340-5p	MIMAT0004692	23592263
	CCND1	595	hsa-miR-6500-3p	MIMAT0025455	23446348
	CCND1	595	hsa-miR-16-5p	MIMAT0000069	18931683
	CCND1	595	hsa-miR-8069	MIMAT0030996	23592263
	CCND1	595	hsa-miR-20b-5p	MIMAT0001413	24398324
	CCND1	595	hsa-miR-106b-5p	MIMAT0000680	22012620
	CCND1	595	hsa-miR-503-5p	MIMAT0002874	20371350
	CCND1	595	hsa-miR-655-5p	MIMAT0026626	21572407
	CCND1	595	hsa-miR-6875-5p	MIMAT0027650	23592263
	CCND1	595	hsa-miR-383-5p	MIMAT0000738	23640459
	CCND1	595	hsa-miR-891b	MIMAT0004913	22012620
	CCND1	595	hsa-miR-138-5p	MIMAT0000430	22739938
	CCND1	595	hsa-miR-5010-3p	MIMAT0021044	23592263
	CCND1	595	hsa-miR-4746-3p	MIMAT0019881	20371350
	CCND1	595	hsa-miR-196a-5p	MIMAT0000226	23622248
	CCND1	595	hsa-miR-5692c	MIMAT0022476	21572407
	CCND1	595	hsa-miR-448	MIMAT0001532	21572407
	CCND1	595	hsa-miR-145-3p	MIMAT0004601	23592263
	CCND1	595	hsa-miR-5692b	MIMAT0022497	20371350
	CCND1	595	hsa-miR-93-5p	MIMAT0000093	24398324
	CCND1	595	hsa-miR-204-3p	MIMAT0022693	23592263
	CCND1	595	hsa-let-7e-5p	MIMAT0000066	23592263
	CCND1	595	hsa-miR-7107-5p	MIMAT0028111	21572407
	CCND1	595	hsa-miR-374a-5p	MIMAT0000727	22012620
	CCND1	595	hsa-miR-4694-3p	MIMAT0019787	24398324
	CCND1	595	hsa-miR-448	MIMAT0001532	23592263
	CCND1	595	hsa-miR-19a-3p	MIMAT0000073	20133739
	CCND1	595	hsa-miR-15a-5p	MIMAT0000068	18931683
	CCND1	595	hsa-miR-4537	MIMAT0019080	23592263
	CCND1	595	hsa-miR-202-3p	MIMAT0002811	23592263
	CCND1	595	hsa-miR-27a-3p	MIMAT0000084	21569481
	CCND1	595	hsa-miR-526b-3p	MIMAT0002836	24398324
	CCND1	595	hsa-miR-374b-5p	MIMAT0004955	22012620
	CCND1	595	hsa-miR-20a-5p	MIMAT0000075	23446348
	CCND1	595	hsa-miR-4709-3p	MIMAT0019812	21572407
	CCND1	595	hsa-miR-3126-5p	MIMAT0014989	23592263
	CCND1	595	hsa-miR-383-5p	MIMAT0000738	25450356
	CCND1	595	hsa-miR-603	MIMAT0003271	23446348
	CCND1	595	hsa-miR-16-1-3p	MIMAT0004489	18483394
	CCND1	595	hsa-miR-5692c	MIMAT0022476	22012620
	CCND1	595	hsa-miR-147a	MIMAT0000251	23592263
	CCND1	595	hsa-miR-3648	MIMAT0018068	20371350
	CCND1	595	hsa-miR-338-3p	MIMAT0000763	22942717
	CCND1	595	hsa-miR-5692b	MIMAT0022497	21572407
	CCND1	595	hsa-miR-548k	MIMAT0005882	21572407
	CCND1	595	hsa-miR-676-5p	MIMAT0018203	23592263
	CCND1	595	hsa-miR-92a-3p	MIMAT0000092	23622248
	CCND1	595	hsa-miR-155-5p	MIMAT0000646	18668040
	CCND1	595	hsa-miR-369-3p	MIMAT0000721	20371350
	CCND1	595	hsa-miR-4261	MIMAT0016890	23592263
	CCND1	595	hsa-miR-20b-5p	MIMAT0001413	22012620
	CCND1	595	hsa-miR-4797-5p	MIMAT0019972	21572407
	CCND1	595	hsa-miR-4524b-5p	MIMAT0022255	24398324
	CCND1	595	hsa-miR-3609	MIMAT0017986	23592263
	CCND1	595	hsa-miR-195-5p	MIMAT0000461	22217655
	CCND1	595	hsa-let-7b-5p	MIMAT0000063	20133835
	CCND1	595	hsa-miR-2392	MIMAT0019043	23592263
	CCND1	595	hsa-miR-519d-3p	MIMAT0002853	24398324
	CCND1	595	hsa-miR-93-5p	MIMAT0000093	22012620
	CCND1	595	hsa-miR-20b-5p	MIMAT0001413	21572407
	CCND1	595	hsa-miR-1253	MIMAT0005904	23592263
	CCND1	595	hsa-miR-142-5p	MIMAT0000433	23446348
	CCND1	595	hsa-miR-16-5p	MIMAT0000069	18483394
	CCND1	595	hsa-miR-5692b	MIMAT0022497	22012620
	CCND1	595	hsa-miR-6818-5p	MIMAT0027536	23592263
	CCND1	595	hsa-miR-16-5p	MIMAT0000069	19591824
	CCND1	595	hsa-miR-20a-5p	MIMAT0000075	21283765
	CCND1	595	hsa-miR-20a-5p	MIMAT0000075	23836497
	CCND1	595	hsa-miR-369-3p	MIMAT0000721	21572407
	CCND1	595	hsa-miR-3609	MIMAT0017986	21572407
	CCND1	595	hsa-miR-5009-3p	MIMAT0021042	23592263
	CCND1	595	hsa-miR-944	MIMAT0004987	20371350
	CCND1	595	hsa-miR-106a-5p	MIMAT0000103	24398324
	CCND1	595	hsa-miR-4646-5p	MIMAT0019707	23592263
	CCND1	595	hsa-miR-3189-5p	MIMAT0019217	23313552
	CCND1	595	hsa-miR-424-5p	MIMAT0001341	19956200
	CCND1	595	hsa-miR-526b-3p	MIMAT0002836	22012620
	CCND1	595	hsa-miR-3907	MIMAT0018179	23592263
	CCND1	595	hsa-miR-1199-3p	MIMAT0031120	24398324
	CCND1	595	hsa-miR-548ah-5p	MIMAT0018972	23592263
	CCND1	595	hsa-let-7c-5p	MIMAT0000064	23592263
	CCND1	595	hsa-miR-491-3p	MIMAT0004765	24398324
	CCND1	595	hsa-miR-17-5p	MIMAT0000070	23446348
	CCND1	595	hsa-miR-891b	MIMAT0004913	23446348
	CCND1	595	hsa-miR-526b-3p	MIMAT0002836	21572407
	CCND1	595	hsa-miR-891b	MIMAT0004913	24398324
	CCND1	595	hsa-miR-3663-5p	MIMAT0018084	23592263
	CCND1	595	hsa-miR-340-5p	MIMAT0004692	23446348
	CCND1	595	hsa-let-7e-5p	MIMAT0000066	24100610
	CCND1	595	hsa-miR-369-3p	MIMAT0000721	22012620
	CCND1	595	hsa-miR-93-5p	MIMAT0000093	21572407
	CCND1	595	hsa-miR-3907	MIMAT0018179	23446348
	CCND1	595	hsa-miR-15b-5p	MIMAT0000417	19135980
	CCND1	595	hsa-miR-6867-5p	MIMAT0027634	23592263
	CCND1	595	hsa-miR-15a-5p	MIMAT0000068	19591824
	CCND1	595	hsa-miR-17-5p	MIMAT0000070	21283765
	CCND1	595	hsa-miR-106a-5p	MIMAT0000103	23836497
	CCND1	595	hsa-miR-944	MIMAT0004987	21572407
	CCND1	595	hsa-miR-195-5p	MIMAT0000461	24402230
	CCND1	595	hsa-miR-548ah-5p	MIMAT0018972	21572407
	CCND1	595	hsa-miR-4715-5p	MIMAT0019824	23592263
	CCND1	595	hsa-miR-4666a-5p	MIMAT0019741	23592263
	CCND1	595	hsa-miR-183-5p	MIMAT0000261	23592263
	CCND1	595	hsa-miR-106a-5p	MIMAT0000103	20371350
	CCND1	595	hsa-miR-4758-3p	MIMAT0019904	23313552
	CCND1	595	hsa-miR-503-5p	MIMAT0002874	19956200
	CCND1	595	hsa-miR-519d-3p	MIMAT0002853	22012620
	CCND1	595	hsa-miR-5196-5p	MIMAT0021128	23592263
	CCND1	595	hsa-miR-6735-3p	MIMAT0027372	24398324
	CCND1	595	hsa-miR-5590-3p	MIMAT0022300	23592263
CCND2	CCND2	894	hsa-miR-505-3p	MIMAT0002876	21572407
	CCND2	894	hsa-miR-5000-3p	MIMAT0021020	21572407
	CCND2	894	hsa-miR-1468-3p	MIMAT0026638	23592263
	CCND2	894	hsa-miR-7849-3p	MIMAT0030424	20371350
	CCND2	894	hsa-miR-206	MIMAT0000462	23466356
	CCND2	894	hsa-miR-548g-5p	MIMAT0022722	21572407
	CCND2	894	hsa-miR-1248	MIMAT0005900	21572407
	CCND2	894	hsa-miR-16-5p	MIMAT0000069	20371350
	CCND2	894	hsa-miR-373-3p	MIMAT0000726	22012620
	CCND2	894	hsa-miR-4668-5p	MIMAT0019745	23592263
	CCND2	894	hsa-miR-19b-3p	MIMAT0000074	21572407
	CCND2	894	hsa-miR-6859-5p	MIMAT0027618	22012620
	CCND2	894	hsa-miR-4795-5p	MIMAT0019968	23446348
	CCND2	894	hsa-miR-17-5p	MIMAT0000070	21283765
	CCND2	894	hsa-miR-454-3p	MIMAT0003885	22012620
	CCND2	894	hsa-let-7a-5p	MIMAT0000062	20418948
	CCND2	894	hsa-miR-877-5p	MIMAT0004949	23622248
	CCND2	894	hsa-miR-5692b	MIMAT0022497	21572407
	CCND2	894	hsa-miR-5692b	MIMAT0022497	20371350
	CCND2	894	hsa-miR-646	MIMAT0003316	20371350
	CCND2	894	hsa-miR-3125	MIMAT0014988	21572407
	CCND2	894	hsa-miR-1255b-5p	MIMAT0005945	21572407
	CCND2	894	hsa-miR-6792-5p	MIMAT0027484	21572407
	CCND2	894	hsa-miR-301a-3p	MIMAT0000688	22012620
	CCND2	894	hsa-miR-548f-5p	MIMAT0026739	23592263
	CCND2	894	hsa-miR-548f-5p	MIMAT0026739	20371350
	CCND2	894	hsa-miR-548x-5p	MIMAT0022733	21572407
	CCND2	894	hsa-miR-1237-3p	MIMAT0005592	21572407
	CCND2	894	hsa-miR-520e	MIMAT0002825	22012620
	CCND2	894	hsa-miR-15a-5p	MIMAT0000068	19549910
	CCND2	894	hsa-miR-4779	MIMAT0019938	23592263
	CCND2	894	hsa-miR-19a-3p	MIMAT0000073	22012620
	CCND2	894	hsa-miR-6859-5p	MIMAT0027618	23446348
	CCND2	894	hsa-miR-301a-3p	MIMAT0000688	23622248
	CCND2	894	hsa-miR-1263	MIMAT0005915	22012620
	CCND2	894	hsa-miR-19b-3p	MIMAT0000074	23592263
	CCND2	894	hsa-miR-8064	MIMAT0030991	20371350
	CCND2	894	hsa-miR-4524a-5p	MIMAT0019062	20371350
	CCND2	894	hsa-miR-3916	MIMAT0018190	21572407
	CCND2	894	hsa-miR-1255a	MIMAT0005906	21572407
	CCND2	894	hsa-miR-8083	MIMAT0031010	21572407
	CCND2	894	hsa-miR-548g-5p	MIMAT0022722	23592263
	CCND2	894	hsa-miR-548g-5p	MIMAT0022722	20371350
	CCND2	894	hsa-miR-3616-3p	MIMAT0017996	21572407
	CCND2	894	hsa-miR-6891-5p	MIMAT0027682	21572407
	CCND2	894	hsa-miR-519c-3p	MIMAT0002832	22012620
	CCND2	894	hsa-miR-342-3p	MIMAT0000753	23622248
	CCND2	894	hsa-miR-5703	MIMAT0022496	23592263
	CCND2	894	hsa-miR-382-5p	MIMAT0000737	22012620
	CCND2	894	hsa-miR-20a-5p	MIMAT0000075	21283765
	CCND2	894	hsa-miR-3200-5p	MIMAT0017392	22012620
	CCND2	894	hsa-miR-423-5p	MIMAT0004748	23622248
	CCND2	894	hsa-miR-4524b-5p	MIMAT0022255	20371350
	CCND2	894	hsa-miR-4465	MIMAT0018992	21572407
	CCND2	894	hsa-miR-6838-5p	MIMAT0027578	20371350
	CCND2	894	hsa-miR-4795-5p	MIMAT0019968	21572407
	CCND2	894	hsa-miR-541-5p	MIMAT0004919	21572407
	CCND2	894	hsa-miR-6864-3p	MIMAT0027629	23592263
	CCND2	894	hsa-miR-6781-3p	MIMAT0027463	23446348
	CCND2	894	hsa-miR-548x-5p	MIMAT0022733	23592263
	CCND2	894	hsa-miR-548x-5p	MIMAT0022733	20371350
	CCND2	894	hsa-miR-4428	MIMAT0018943	21572407
	CCND2	894	hsa-miR-3173-3p	MIMAT0015048	21572407
	CCND2	894	hsa-miR-520a-3p	MIMAT0002834	22012620
	CCND2	894	hsa-miR-6127	MIMAT0024610	23592263
	CCND2	894	hsa-miR-4275	MIMAT0016905	22012620
	CCND2	894	hsa-let-7b-5p	MIMAT0000063	23482325
	CCND2	894	hsa-miR-4295	MIMAT0016844	22012620
	CCND2	894	hsa-miR-548c-3p	MIMAT0003285	20371350
	CCND2	894	hsa-miR-6859-5p	MIMAT0027618	21572407
	CCND2	894	hsa-miR-5192	MIMAT0021123	21572407
	CCND2	894	hsa-miR-3672	MIMAT0018095	23592263
	CCND2	894	hsa-miR-2682-3p	MIMAT0013518	23446348
	CCND2	894	hsa-miR-548aj-5p	MIMAT0022739	23592263
	CCND2	894	hsa-miR-548aj-5p	MIMAT0022739	20371350
	CCND2	894	hsa-miR-15a-5p	MIMAT0000068	23622248
	CCND2	894	hsa-miR-548aj-5p	MIMAT0022739	21572407
	CCND2	894	hsa-miR-138-1-3p	MIMAT0004607	21572407
	CCND2	894	hsa-miR-519b-3p	MIMAT0002837	22012620
	CCND2	894	hsa-miR-6129	MIMAT0024613	23592263
	CCND2	894	hsa-miR-548aw	MIMAT0022471	22012620
	CCND2	894	hsa-miR-106b-5p	MIMAT0000680	21283765
	CCND2	894	hsa-miR-4303	MIMAT0016856	22012620
	CCND2	894	hsa-miR-15b-5p	MIMAT0000417	21572407
	CCND2	894	hsa-let-7b-5p	MIMAT0000063	17942906
	CCND2	894	hsa-miR-26b-5p	MIMAT0000083	20371350
	CCND2	894	hsa-miR-206	MIMAT0000462	23348698
	CCND2	894	hsa-miR-19a-3p	MIMAT0000073	21572407
	CCND2	894	hsa-miR-4524a-3p	MIMAT0019063	23592263
	CCND2	894	hsa-miR-191-5p	MIMAT0000440	23505378
	CCND2	894	hsa-miR-5697	MIMAT0022490	23446348
	CCND2	894	hsa-miR-4521	MIMAT0019058	21572407
	CCND2	894	hsa-miR-520b	MIMAT0002843	22012620
	CCND2	894	hsa-miR-6130	MIMAT0024614	23592263
	CCND2	894	hsa-miR-7849-3p	MIMAT0030424	22012620
	CCND2	894	hsa-miR-3666	MIMAT0018088	22012620
	CCND2	894	hsa-miR-195-5p	MIMAT0000461	21572407
	CCND2	894	hsa-miR-19a-3p	MIMAT0000073	22473208
	CCND2	894	hsa-miR-1297	MIMAT0005886	20371350
	CCND2	894	hsa-miR-382-5p	MIMAT0000737	21572407
	CCND2	894	hsa-miR-4668-3p	MIMAT0019746	21572407
	CCND2	894	hsa-miR-520c-3p	MIMAT0002846	22012620
	CCND2	894	hsa-miR-340-3p	MIMAT0000750	22100165
	CCND2	894	hsa-miR-6133	MIMAT0024617	23592263
	CCND2	894	hsa-miR-548f-5p	MIMAT0026739	22012620
	CCND2	894	hsa-miR-4668-5p	MIMAT0019745	22012620
	CCND2	894	hsa-miR-29a-3p	MIMAT0000086	23592263
	CCND2	894	hsa-miR-424-5p	MIMAT0001341	21572407
	CCND2	894	hsa-miR-3125	MIMAT0014988	20371350
	CCND2	894	hsa-miR-4275	MIMAT0016905	21572407
	CCND2	894	hsa-miR-26a-5p	MIMAT0000082	20371350
	CCND2	894	hsa-miR-302d-3p	MIMAT0000718	21062975
	CCND2	894	hsa-miR-8063	MIMAT0030990	21572407
	CCND2	894	hsa-miR-520d-3p	MIMAT0002856	22012620
	CCND2	894	hsa-miR-378a-3p	MIMAT0000732	23622248
	CCND2	894	hsa-miR-6827-3p	MIMAT0027555	22100165
	CCND2	894	hsa-miR-6760-5p	MIMAT0027420	23592263
	CCND2	894	hsa-miR-548g-5p	MIMAT0022722	22012620
	CCND2	894	hsa-miR-1199-5p	MIMAT0031119	22012620
	CCND2	894	hsa-miR-29b-3p	MIMAT0000100	23592263
	CCND2	894	hsa-miR-497-5p	MIMAT0002820	21572407
	CCND2	894	hsa-miR-26a-5p	MIMAT0000082	22012620
	CCND2	894	hsa-miR-3916	MIMAT0018190	20371350
	CCND2	894	hsa-miR-548aw	MIMAT0022471	21572407
	CCND2	894	hsa-miR-26a-5p	MIMAT0000082	21572407
	CCND2	894	hsa-miR-185-5p	MIMAT0000455	21572407
	CCND2	894	hsa-miR-519a-3p	MIMAT0002869	22012620
	CCND2	894	hsa-miR-192-3p	MIMAT0004543	22100165
	CCND2	894	hsa-miR-6770-5p	MIMAT0027440	23592263
	CCND2	894	hsa-miR-548x-5p	MIMAT0022733	22012620
	CCND2	894	hsa-miR-6781-3p	MIMAT0027463	22012620
	CCND2	894	hsa-miR-6730-3p	MIMAT0027362	22012620
	CCND2	894	hsa-let-7b-5p	MIMAT0000063	17699775
	CCND2	894	hsa-miR-29c-3p	MIMAT0000681	23592263
	CCND2	894	hsa-miR-503-5p	MIMAT0002874	21572407
	CCND2	894	hsa-miR-4465	MIMAT0018992	20371350
	CCND2	894	hsa-miR-603	MIMAT0003271	23384558
	CCND2	894	hsa-miR-7849-3p	MIMAT0030424	21572407
	CCND2	894	hsa-miR-15a-5p	MIMAT0000068	20371350
	CCND2	894	hsa-miR-17-5p	MIMAT0000070	23622248
	CCND2	894	hsa-miR-4306	MIMAT0016858	21572407
	CCND2	894	hsa-miR-302e	MIMAT0005931	22012620
	CCND2	894	hsa-miR-6772-3p	MIMAT0027445	21572407
	CCND2	894	hsa-miR-6797-5p	MIMAT0027494	23592263
	CCND2	894	hsa-miR-548aj-5p	MIMAT0022739	22012620
	CCND2	894	hsa-miR-2682-3p	MIMAT0013518	22012620
	CCND2	894	hsa-miR-4709-3p	MIMAT0019812	22100165
	CCND2	894	hsa-miR-615-3p	MIMAT0003283	23622248
	CCND2	894	hsa-miR-877-3p	MIMAT0004950	23622248
	CCND2	894	hsa-miR-33a-3p	MIMAT0004506	21572407
	CCND2	894	hsa-miR-19b-3p	MIMAT0000074	20371350
	CCND2	894	hsa-miR-6751-3p	MIMAT0027403	22012620
	CCND2	894	hsa-miR-744-3p	MIMAT0004946	20371350
	CCND2	894	hsa-miR-646	MIMAT0003316	21572407
	CCND2	894	hsa-miR-6772-3p	MIMAT0027445	20371350
	CCND2	894	hsa-miR-744-3p	MIMAT0004946	21572407
	CCND2	894	hsa-miR-302b-3p	MIMAT0000715	22012620
	CCND2	894	hsa-miR-4795-5p	MIMAT0019968	20371350
	CCND2	894	hsa-miR-3134	MIMAT0015000	21572407
	CCND2	894	hsa-miR-15a-5p	MIMAT0000068	21572407
	CCND2	894	hsa-miR-8064	MIMAT0030991	21572407
	CCND2	894	hsa-miR-7152-5p	MIMAT0028214	22012620
	CCND2	894	hsa-miR-6781-3p	MIMAT0027463	21572407
	CCND2	894	hsa-miR-765	MIMAT0003945	23592263
	CCND2	894	hsa-miR-185-5p	MIMAT0000455	20371350
	CCND2	894	hsa-miR-663b	MIMAT0005867	22660396
	CCND2	894	hsa-miR-4644	MIMAT0019704	21572407
	CCND2	894	hsa-miR-26b-5p	MIMAT0000083	22012620
	CCND2	894	hsa-miR-6828-5p	MIMAT0027556	23592263
	CCND2	894	hsa-miR-1228-3p	MIMAT0005583	23824327
	CCND2	894	hsa-miR-5697	MIMAT0022490	22012620
	CCND2	894	hsa-miR-6501-5p	MIMAT0025458	22100165
	CCND2	894	hsa-miR-545-5p	MIMAT0004785	21572407
	CCND2	894	hsa-miR-6781-3p	MIMAT0027463	20371350
	CCND2	894	hsa-miR-6765-3p	MIMAT0027431	22012620
	CCND2	894	hsa-miR-4668-5p	MIMAT0019745	20371350
	CCND2	894	hsa-miR-4524a-5p	MIMAT0019062	21572407
	CCND2	894	hsa-miR-340-5p	MIMAT0004692	20371350
	CCND2	894	hsa-miR-4668-5p	MIMAT0019745	21572407
	CCND2	894	hsa-miR-302b-3p	MIMAT0000715	18930031
	CCND2	894	hsa-miR-302d-3p	MIMAT0000718	22012620
	CCND2	894	hsa-miR-3613-3p	MIMAT0017991	23592263
	CCND2	894	hsa-miR-6859-5p	MIMAT0027618	20371350
	CCND2	894	hsa-miR-6744-5p	MIMAT0027389	21572407
	CCND2	894	hsa-miR-3074-5p	MIMAT0019208	22012620
	CCND2	894	hsa-miR-29a-3p	MIMAT0000086	24130168
	CCND2	894	hsa-miR-2682-3p	MIMAT0013518	21572407
	CCND2	894	hsa-miR-1252-5p	MIMAT0005944	23592263
	CCND2	894	hsa-miR-4306	MIMAT0016858	20371350
	CCND2	894	hsa-miR-1297	MIMAT0005886	22012620
	CCND2	894	hsa-miR-26b-5p	MIMAT0000083	23446348
	CCND2	894	hsa-miR-6847-5p	MIMAT0027594	23592263
	CCND2	894	hsa-miR-196a-5p	MIMAT0000226	20371350
	CCND2	894	hsa-miR-656-3p	MIMAT0003332	21572407
	CCND2	894	hsa-miR-33a-3p	MIMAT0004506	20371350
	CCND2	894	hsa-miR-2682-3p	MIMAT0013518	20371350
	CCND2	894	hsa-miR-124-3p	MIMAT0000422	23404119
	CCND2	894	hsa-miR-15b-5p	MIMAT0000417	20371350
	CCND2	894	hsa-miR-4524b-5p	MIMAT0022255	21572407
	CCND2	894	hsa-miR-5192	MIMAT0021123	20371350
	CCND2	894	hsa-miR-6505-5p	MIMAT0025466	21572407
	CCND2	894	hsa-miR-26a-5p	MIMAT0000082	23446348
	CCND2	894	hsa-miR-19a-3p	MIMAT0000073	23592263
	CCND2	894	hsa-miR-19a-3p	MIMAT0000073	20371350
	CCND2	894	hsa-miR-610	MIMAT0003278	21572407
	CCND2	894	hsa-miR-1200	MIMAT0005863	22012620
	CCND2	894	hsa-miR-3613-3p	MIMAT0017991	22012620
	CCND2	894	hsa-miR-29b-3p	MIMAT0000100	24130168
	CCND2	894	hsa-miR-5697	MIMAT0022490	21572407
	CCND2	894	hsa-miR-4419a	MIMAT0018931	23592263
	CCND2	894	hsa-miR-4644	MIMAT0019704	20371350
	CCND2	894	hsa-miR-3125	MIMAT0014988	22012620
	CCND2	894	hsa-miR-1297	MIMAT0005886	23446348
	CCND2	894	hsa-miR-6878-5p	MIMAT0027656	23592263
	CCND2	894	hsa-miR-744-3p	MIMAT0004946	22012620
	CCND2	894	hsa-miR-1277-5p	MIMAT0022724	21572407
	CCND2	894	hsa-miR-96-5p	MIMAT0000095	23807165
	CCND2	894	hsa-miR-1277-5p	MIMAT0022724	20371350
	CCND2	894	hsa-miR-5697	MIMAT0022490	20371350
	CCND2	894	hsa-miR-195-5p	MIMAT0000461	20371350
	CCND2	894	hsa-miR-6838-5p	MIMAT0027578	21572407
	CCND2	894	hsa-miR-2392	MIMAT0019043	21572407
	CCND2	894	hsa-miR-4275	MIMAT0016905	23592263
	CCND2	894	hsa-miR-382-5p	MIMAT0000737	20371350
	CCND2	894	hsa-miR-1468-3p	MIMAT0026638	21572407
	CCND2	894	hsa-miR-6823-3p	MIMAT0027547	22012620
	CCND2	894	hsa-miR-302a-3p	MIMAT0000684	22012620
	CCND2	894	hsa-miR-29c-3p	MIMAT0000681	24130168
	CCND2	894	hsa-miR-4434	MIMAT0018950	23592263
	CCND2	894	hsa-miR-29a-3p	MIMAT0000086	24076586
	CCND2	894	hsa-miR-3916	MIMAT0018190	22012620
	CCND2	894	hsa-miR-3125	MIMAT0014988	23446348
	CCND2	894	hsa-miR-130a-3p	MIMAT0000425	22012620
	CCND2	894	hsa-miR-3163	MIMAT0015037	21572407
	CCND2	894	hsa-miR-3163	MIMAT0015037	20371350
	CCND2	894	hsa-miR-26a-5p	MIMAT0000082	19524505
	CCND2	894	hsa-miR-424-5p	MIMAT0001341	20371350
	CCND2	894	hsa-miR-548c-3p	MIMAT0003285	21572407
	CCND2	894	hsa-miR-890	MIMAT0004912	21572407
	CCND2	894	hsa-miR-4436a	MIMAT0018952	21572407
	CCND2	894	hsa-miR-548aw	MIMAT0022471	23592263
	CCND2	894	hsa-miR-4275	MIMAT0016905	20371350
	CCND2	894	hsa-miR-665	MIMAT0004952	21572407
	CCND2	894	hsa-miR-6868-3p	MIMAT0027637	21572407
	CCND2	894	hsa-miR-2114-3p	MIMAT0011157	22012620
	CCND2	894	hsa-miR-302c-3p	MIMAT0000717	22012620
	CCND2	894	hsa-miR-4510	MIMAT0019047	23592263
	CCND2	894	hsa-miR-30c-5p	MIMAT0000244	23318178
	CCND2	894	hsa-miR-4465	MIMAT0018992	22012620
	CCND2	894	hsa-miR-3916	MIMAT0018190	23446348
	CCND2	894	hsa-miR-130b-3p	MIMAT0000691	22012620
	CCND2	894	hsa-miR-5692c	MIMAT0022476	21572407
	CCND2	894	hsa-miR-5692c	MIMAT0022476	20371350
	CCND2	894	hsa-miR-497-5p	MIMAT0002820	20371350
	CCND2	894	hsa-miR-26b-5p	MIMAT0000083	21572407
	CCND2	894	hsa-miR-3976	MIMAT0019361	23824327
	CCND2	894	hsa-miR-4503	MIMAT0019039	21572407
	CCND2	894	hsa-miR-19b-3p	MIMAT0000074	22012620
	CCND2	894	hsa-miR-335-5p	MIMAT0000765	18185580
	CCND2	894	hsa-miR-324-3p	MIMAT0000762	23622248
	CCND2	894	hsa-miR-7849-3p	MIMAT0030424	23592263
	CCND2	894	hsa-miR-548aw	MIMAT0022471	20371350
	CCND2	894	hsa-miR-548f-5p	MIMAT0026739	21572407
	CCND2	894	hsa-miR-145-3p	MIMAT0004601	21572407
	CCND2	894	hsa-miR-16-5p	MIMAT0000069	21572407
	CCND2	894	hsa-miR-6772-3p	MIMAT0027445	22012620
	CCND2	894	hsa-miR-372-3p	MIMAT0000724	22012620
	CCND2	894	hsa-miR-4516	MIMAT0019053	23592263
	CCND2	894	hsa-miR-182-5p	MIMAT0000259	22848417
	CCND2	894	hsa-miR-4795-5p	MIMAT0019968	22012620
	CCND2	894	hsa-miR-4465	MIMAT0018992	23446348
	CCND2	894	hsa-miR-154-5p	MIMAT0000452	23428540
	CCND2	894	hsa-miR-378a-5p	MIMAT0000731	22012620
	CCND2	894	hsa-miR-320a	MIMAT0000510	23622248
	CCND2	894	hsa-miR-5692a	MIMAT0022484	21572407
	CCND2	894	hsa-miR-5692a	MIMAT0022484	20371350
	CCND2	894	hsa-miR-19b-3p	MIMAT0000074	22473208
	CCND2	894	hsa-miR-503-5p	MIMAT0002874	20371350
	CCND2	894	hsa-miR-1297	MIMAT0005886	21572407
	CCND2	894	hsa-miR-340-5p	MIMAT0004692	21572407
CCND3	CCND3	896	hsa-miR-615-3p	MIMAT0003283	23622248
	CCND3	896	hsa-miR-6132	MIMAT0024616	22100165
	CCND3	896	hsa-miR-16-5p	MIMAT0000069	18701644
	CCND3	896	hsa-miR-6754-5p	MIMAT0027408	22100165
	CCND3	896	hsa-miR-27b-3p	MIMAT0000419	23622248
	CCND3	896	hsa-miR-503-5p	MIMAT0002874	23967867
	CCND3	896	hsa-miR-4441	MIMAT0018959	22100165
	CCND3	896	hsa-miR-195-5p	MIMAT0000461	23544130
	CCND3	896	hsa-miR-4270	MIMAT0016900	22100165
	CCND3	896	hsa-miR-324-5p	MIMAT0000761	23622248
	CCND3	896	hsa-miR-4756-5p	MIMAT0019899	22100165
	CCND3	896	hsa-miR-4739	MIMAT0019868	22100165
	CCND3	896	hsa-miR-138-5p	MIMAT0000430	22362728
	CCND3	896	hsa-miR-497-5p	MIMAT0002820	23544130
	CCND3	896	hsa-miR-1321	MIMAT0005952	22100165
	CCND3	896	hsa-miR-34a-5p	MIMAT0000255	18406353
	CCND3	896	hsa-miR-138-5p	MIMAT0000430	23208504
	CCND3	896	hsa-miR-138-5p	MIMAT0000430	25439221
	CCND3	896	hsa-miR-218-5p	MIMAT0000275	23212916
	CCND3	896	hsa-miR-28-5p	MIMAT0000085	22100165
	CCND3	896	hsa-miR-708-5p	MIMAT0004926	22100165
	CCND3	896	hsa-miR-3139	MIMAT0015007	22100165
	CCND3	896	hsa-miR-7106-5p	MIMAT0028109	22100165
	CCND3	896	hsa-let-7b-5p	MIMAT0000063	23622248
	CCND3	896	hsa-miR-6722-3p	MIMAT0025854	22100165
	CCND3	896	hsa-miR-765	MIMAT0003945	22100165
	CCND3	896	hsa-miR-6836-5p	MIMAT0027574	22100165
	CCND3	896	hsa-miR-195-5p	MIMAT0000461	22217655
	CCND3	896	hsa-miR-1909-3p	MIMAT0007883	22100165
	CCND3	896	hsa-miR-424-5p	MIMAT0001341	18701644
CDC42	CDC42	998	hsa-miR-133b	MIMAT0000770	25152372
	CDC42	998	hsa-miR-137	MIMAT0000429	20473940
	CDC42	998	hsa-miR-185-5p	MIMAT0000455	21186079
	CDC42	998	hsa-miR-29b-3p	MIMAT0000100	20507733
	CDC42	998	hsa-miR-224-5p	MIMAT0000281	20023705
	CDC42	998	hsa-miR-106b-5p	MIMAT0000680	23622248
	CDC42	998	hsa-miR-29c-3p	MIMAT0000681	20507733
	CDC42	998	hsa-miR-330-3p	MIMAT0000751	23337504
	CDC42	998	hsa-miR-137	MIMAT0000429	21221794
	CDC42	998	hsa-miR-224-5p	MIMAT0000281	24817781
	CDC42	998	hsa-miR-29a-3p	MIMAT0000086	20507733
	CDC42	998	hsa-miR-20a-3p	MIMAT0004493	23313552
	CDC42	998	hsa-miR-204-5p	MIMAT0000265	24613926
	CDC42	998	hsa-miR-484	MIMAT0002174	23622248
	CDC42	998	hsa-miR-137	MIMAT0000429	23178712
	CDC42	998	hsa-miR-224-5p	MIMAT0000281	22989374
	CDC42	998	hsa-miR-29a-3p	MIMAT0000086	24085298
	CDC42	998	hsa-miR-375	MIMAT0000728	20584986
	CDC42	998	hsa-miR-93-3p	MIMAT0004509	23622248
	CDC42	998	hsa-miR-133b	MIMAT0000770	22179829
	CDC42	998	hsa-miR-137	MIMAT0000429	24465609
	CDC42	998	hsa-miR-1207-3p	MIMAT0005872	23313552
	CDC42	998	hsa-miR-3914	MIMAT0018188	23313552
	CDC42	998	hsa-miR-216a-5p	MIMAT0000273	21149267
	CDC42	998	hsa-miR-195-5p	MIMAT0000461	24025765
	CDC42	998	hsa-miR-3591-3p	MIMAT0019877	23313552
	CDC42	998	hsa-miR-29b-3p	MIMAT0000100	19079265
	CDC42	998	hsa-miR-330-3p	MIMAT0000751	21149267
	CDC42	998	hsa-miR-195-5p	MIMAT0000461	22802111
	CDC42	998	hsa-miR-21-3p	MIMAT0004494	23313552
	CDC42	998	hsa-miR-29c-3p	MIMAT0000681	19079265
	CDC42	998	hsa-miR-608	MIMAT0003276	21149267
	CDC42	998	hsa-miR-29a-3p	MIMAT0000086	19079265
	CDC42	998	hsa-miR-133a-3p	MIMAT0000427	25152372
CDK4	CDK4	1019	hsa-miR-548i	MIMAT0005935	24398324
	CDK4	1019	hsa-miR-34b-3p	MIMAT0004676	20924086
	CDK4	1019	hsa-miR-616-3p	MIMAT0004805	21572407
	CDK4	1019	hsa-miR-513b-3p	MIMAT0026749	20371350
	CDK4	1019	hsa-miR-4695-3p	MIMAT0019789	23824327
	CDK4	1019	hsa-miR-548b-5p	MIMAT0004798	21572407
	CDK4	1019	hsa-miR-548au-5p	MIMAT0022291	20371350
	CDK4	1019	hsa-miR-764	MIMAT0010367	23824327
	CDK4	1019	hsa-miR-506-3p	MIMAT0002878	24398324
	CDK4	1019	hsa-miR-545-3p	MIMAT0003165	20371350
	CDK4	1019	hsa-miR-548i	MIMAT0005935	23446348
	CDK4	1019	hsa-miR-548h-5p	MIMAT0005928	23446348
	CDK4	1019	hsa-miR-195-5p	MIMAT0000461	22289176
	CDK4	1019	hsa-miR-548h-5p	MIMAT0005928	24398324
	CDK4	1019	hsa-miR-3973	MIMAT0019358	21572407
	CDK4	1019	hsa-miR-216b-5p	MIMAT0004959	20371350
	CDK4	1019	hsa-miR-367-5p	MIMAT0004686	23824327
	CDK4	1019	hsa-miR-548ay-5p	MIMAT0025452	21572407
	CDK4	1019	hsa-miR-548as-5p	MIMAT0022267	20371350
	CDK4	1019	hsa-miR-125a-3p	MIMAT0004602	23824327
	CDK4	1019	hsa-miR-506-3p	MIMAT0002878	20371350
	CDK4	1019	hsa-miR-548d-5p	MIMAT0004812	23446348
	CDK4	1019	hsa-miR-548d-5p	MIMAT0004812	24398324
	CDK4	1019	hsa-miR-744-3p	MIMAT0004946	23824327
	CDK4	1019	hsa-miR-513b-3p	MIMAT0026749	21572407
	CDK4	1019	hsa-miR-216a-5p	MIMAT0000273	20371350
	CDK4	1019	hsa-miR-1267	MIMAT0005921	23824327
	CDK4	1019	hsa-miR-548au-5p	MIMAT0022291	21572407
	CDK4	1019	hsa-miR-548ar-5p	MIMAT0022265	20371350
	CDK4	1019	hsa-miR-124-3p	MIMAT0000422	15685193
	CDK4	1019	hsa-miR-34a-5p	MIMAT0000255	24504520
	CDK4	1019	hsa-miR-34a-5p	MIMAT0000255	17914404
	CDK4	1019	hsa-miR-548c-5p	MIMAT0004806	23446348
	CDK4	1019	hsa-miR-548c-5p	MIMAT0004806	24398324
	CDK4	1019	hsa-miR-6805-3p	MIMAT0027511	23824327
	CDK4	1019	hsa-miR-216b-5p	MIMAT0004959	21572407
	CDK4	1019	hsa-miR-3714	MIMAT0018165	20371350
	CDK4	1019	hsa-miR-454-3p	MIMAT0003885	23824327
	CDK4	1019	hsa-miR-548as-5p	MIMAT0022267	21572407
	CDK4	1019	hsa-miR-548aq-5p	MIMAT0022263	20371350
	CDK4	1019	hsa-miR-34a-5p	MIMAT0000255	19461653
	CDK4	1019	hsa-miR-616-3p	MIMAT0004805	23446348
	CDK4	1019	hsa-miR-302a-3p	MIMAT0000684	18710938
	CDK4	1019	hsa-miR-548b-5p	MIMAT0004798	23446348
	CDK4	1019	hsa-miR-548b-5p	MIMAT0004798	24398324
	CDK4	1019	hsa-miR-5691	MIMAT0022483	23824327
	CDK4	1019	hsa-miR-216a-5p	MIMAT0000273	21572407
	CDK4	1019	hsa-miR-3910	MIMAT0018184	20371350
	CDK4	1019	hsa-miR-195-5p	MIMAT0000461	23544130
	CDK4	1019	hsa-miR-4295	MIMAT0016844	23824327
	CDK4	1019	hsa-miR-548ar-5p	MIMAT0022265	21572407
	CDK4	1019	hsa-miR-548ap-5p	MIMAT0021037	20371350
	CDK4	1019	hsa-miR-34b-5p	MIMAT0000685	19461653
	CDK4	1019	hsa-miR-3973	MIMAT0019358	23446348
	CDK4	1019	hsa-miR-122-5p	MIMAT0000421	23824327
	CDK4	1019	hsa-miR-616-3p	MIMAT0004805	24398324
	CDK4	1019	hsa-miR-548ay-5p	MIMAT0025452	23446348
	CDK4	1019	hsa-miR-548ay-5p	MIMAT0025452	24398324
	CDK4	1019	hsa-miR-106a-3p	MIMAT0004517	23824327
	CDK4	1019	hsa-miR-3714	MIMAT0018165	21572407
	CDK4	1019	hsa-miR-506-3p	MIMAT0002878	24604117
	CDK4	1019	hsa-miR-559	MIMAT0003223	20371350
	CDK4	1019	hsa-miR-497-5p	MIMAT0002820	23544130
	CDK4	1019	hsa-miR-3666	MIMAT0018088	23824327
	CDK4	1019	hsa-miR-548aq-5p	MIMAT0022263	21572407
	CDK4	1019	hsa-miR-548ak	MIMAT0019013	20371350
	CDK4	1019	hsa-miR-34c-5p	MIMAT0000686	19461653
	CDK4	1019	hsa-miR-513b-3p	MIMAT0026749	23446348
	CDK4	1019	hsa-miR-3973	MIMAT0019358	24398324
	CDK4	1019	hsa-miR-548au-5p	MIMAT0022291	23446348
	CDK4	1019	hsa-miR-548au-5p	MIMAT0022291	24398324
	CDK4	1019	hsa-miR-7641	MIMAT0029782	23824327
	CDK4	1019	hsa-miR-3910	MIMAT0018184	21572407
	CDK4	1019	hsa-miR-548y	MIMAT0018354	20371350
	CDK4	1019	hsa-miR-301a-3p	MIMAT0000688	23824327
	CDK4	1019	hsa-miR-548ap-5p	MIMAT0021037	21572407
	CDK4	1019	hsa-miR-548am-5p	MIMAT0022740	20371350
	CDK4	1019	hsa-miR-320a	MIMAT0000510	23622248
	CDK4	1019	hsa-miR-124-3p	MIMAT0000422	24398324
	CDK4	1019	hsa-miR-29a-3p	MIMAT0000086	25889078
	CDK4	1019	hsa-miR-25-3p	MIMAT0000081	23622248
	CDK4	1019	hsa-miR-449b-5p	MIMAT0003327	19833767
	CDK4	1019	hsa-miR-216b-5p	MIMAT0004959	23446348
	CDK4	1019	hsa-miR-513b-3p	MIMAT0026749	24398324
	CDK4	1019	hsa-miR-548as-5p	MIMAT0022267	23446348
	CDK4	1019	hsa-miR-548as-5p	MIMAT0022267	24398324
	CDK4	1019	hsa-miR-4423-5p	MIMAT0019232	23824327
	CDK4	1019	hsa-miR-559	MIMAT0003223	21572407
	CDK4	1019	hsa-miR-4284	MIMAT0016915	23824327
	CDK4	1019	hsa-miR-548w	MIMAT0015060	20371350
	CDK4	1019	hsa-miR-130b-3p	MIMAT0000691	23824327
	CDK4	1019	hsa-miR-34a-5p	MIMAT0000255	21240262
	CDK4	1019	hsa-miR-548ak	MIMAT0019013	21572407
	CDK4	1019	hsa-miR-545-3p	MIMAT0003165	21572407
	CDK4	1019	hsa-miR-548ab	MIMAT0018928	20371350
	CDK4	1019	hsa-miR-449a	MIMAT0001541	19833767
	CDK4	1019	hsa-miR-216a-5p	MIMAT0000273	23446348
	CDK4	1019	hsa-miR-216b-5p	MIMAT0004959	24398324
	CDK4	1019	hsa-miR-548ar-5p	MIMAT0022265	23446348
	CDK4	1019	hsa-miR-548ar-5p	MIMAT0022265	24398324
	CDK4	1019	hsa-miR-6501-5p	MIMAT0025458	23824327
	CDK4	1019	hsa-miR-548y	MIMAT0018354	21572407
	CDK4	1019	hsa-miR-4638-5p	MIMAT0019695	23824327
	CDK4	1019	hsa-miR-124-3p	MIMAT0000422	18668037
	CDK4	1019	hsa-miR-548o-5p	MIMAT0022738	20371350
	CDK4	1019	hsa-miR-130a-3p	MIMAT0000425	23824327
	CDK4	1019	hsa-miR-548am-5p	MIMAT0022740	21572407
	CDK4	1019	hsa-miR-6878-3p	MIMAT0027657	23824327
	CDK4	1019	hsa-miR-506-3p	MIMAT0002878	21572407
	CDK4	1019	hsa-miR-548a-5p	MIMAT0004803	20371350
	CDK4	1019	hsa-miR-24-3p	MIMAT0000080	19748357
	CDK4	1019	hsa-miR-3714	MIMAT0018165	23446348
	CDK4	1019	hsa-miR-216a-5p	MIMAT0000273	24398324
	CDK4	1019	hsa-miR-548aq-5p	MIMAT0022263	23446348
	CDK4	1019	hsa-miR-548aq-5p	MIMAT0022263	24398324
	CDK4	1019	hsa-miR-431-5p	MIMAT0001625	23824327
	CDK4	1019	hsa-miR-145-5p	MIMAT0000437	21092188
	CDK4	1019	hsa-miR-548w	MIMAT0015060	21572407
	CDK4	1019	hsa-miR-124-3p	MIMAT0000422	23761023
	CDK4	1019	hsa-miR-1307-3p	MIMAT0005951	23824327
	CDK4	1019	hsa-miR-548j-5p	MIMAT0005875	20371350
	CDK4	1019	hsa-miR-548ab	MIMAT0018928	21572407
	CDK4	1019	hsa-miR-640	MIMAT0003310	23824327
	CDK4	1019	hsa-miR-206	MIMAT0000462	24289491
	CDK4	1019	hsa-miR-3910	MIMAT0018184	23446348
	CDK4	1019	hsa-miR-3714	MIMAT0018165	24398324
	CDK4	1019	hsa-miR-548ap-5p	MIMAT0021037	23446348
	CDK4	1019	hsa-miR-548ap-5p	MIMAT0021037	24398324
	CDK4	1019	hsa-miR-4430	MIMAT0018945	23824327
	CDK4	1019	hsa-miR-34a-5p	MIMAT0000255	21128241
	CDK4	1019	hsa-miR-548o-5p	MIMAT0022738	21572407
	CDK4	1019	hsa-miR-6741-3p	MIMAT0027384	23824327
	CDK4	1019	hsa-miR-548i	MIMAT0005935	20371350
	CDK4	1019	hsa-miR-548a-5p	MIMAT0004803	21572407
	CDK4	1019	hsa-miR-378a-5p	MIMAT0000731	23824327
	CDK4	1019	hsa-miR-122-5p	MIMAT0000421	21750653
	CDK4	1019	hsa-miR-193b-3p	MIMAT0002819	23622248
	CDK4	1019	hsa-miR-124-3p	MIMAT0000422	23404119
	CDK4	1019	hsa-miR-559	MIMAT0003223	23446348
	CDK4	1019	hsa-miR-3910	MIMAT0018184	24398324
	CDK4	1019	hsa-miR-15b-5p	MIMAT0000417	23622248
	CDK4	1019	hsa-miR-483-3p	MIMAT0002173	23429262
	CDK4	1019	hsa-miR-548ak	MIMAT0019013	23446348
	CDK4	1019	hsa-miR-548ak	MIMAT0019013	24398324
	CDK4	1019	hsa-miR-545-3p	MIMAT0003165	23446348
	CDK4	1019	hsa-miR-3652	MIMAT0018072	23824327
	CDK4	1019	hsa-miR-766-3p	MIMAT0003888	23622248
	CDK4	1019	hsa-miR-548j-5p	MIMAT0005875	21572407
	CDK4	1019	hsa-miR-5197-5p	MIMAT0021130	23824327
	CDK4	1019	hsa-miR-548h-5p	MIMAT0005928	20371350
	CDK4	1019	hsa-miR-6821-3p	MIMAT0027543	23824327
	CDK4	1019	hsa-miR-559	MIMAT0003223	24398324
	CDK4	1019	hsa-miR-548am-5p	MIMAT0022740	23446348
	CDK4	1019	hsa-miR-124-3p	MIMAT0000422	21572407
	CDK4	1019	hsa-miR-548am-5p	MIMAT0022740	24398324
	CDK4	1019	hsa-miR-506-3p	MIMAT0002878	23446348
	CDK4	1019	hsa-miR-3622b-5p	MIMAT0018005	23824327
	CDK4	1019	hsa-miR-548i	MIMAT0005935	21572407
	CDK4	1019	hsa-miR-548d-5p	MIMAT0004812	20371350
	CDK4	1019	hsa-miR-6790-3p	MIMAT0027481	23824327
	CDK4	1019	hsa-miR-548y	MIMAT0018354	23446348
	CDK4	1019	hsa-miR-548y	MIMAT0018354	24398324
	CDK4	1019	hsa-miR-548ab	MIMAT0018928	23446348
	CDK4	1019	hsa-miR-548ab	MIMAT0018928	24398324
	CDK4	1019	hsa-miR-504-3p	MIMAT0026612	23824327
	CDK4	1019	hsa-miR-548h-5p	MIMAT0005928	21572407
	CDK4	1019	hsa-miR-548c-5p	MIMAT0004806	20371350
	CDK4	1019	hsa-miR-1306-3p	MIMAT0005950	23824327
	CDK4	1019	hsa-miR-548w	MIMAT0015060	23446348
	CDK4	1019	hsa-miR-20b-3p	MIMAT0004752	21572407
	CDK4	1019	hsa-miR-548w	MIMAT0015060	24398324
	CDK4	1019	hsa-miR-548o-5p	MIMAT0022738	24398324
	CDK4	1019	hsa-miR-124-3p	MIMAT0000422	23446348
	CDK4	1019	hsa-miR-548a-5p	MIMAT0004803	23446348
	CDK4	1019	hsa-miR-124-3p	MIMAT0000422	20371350
	CDK4	1019	hsa-miR-548a-5p	MIMAT0004803	24398324
	CDK4	1019	hsa-miR-545-3p	MIMAT0003165	24505359
	CDK4	1019	hsa-miR-616-3p	MIMAT0004805	20371350
	CDK4	1019	hsa-miR-3135b	MIMAT0018985	23824327
	CDK4	1019	hsa-miR-548d-5p	MIMAT0004812	21572407
	CDK4	1019	hsa-miR-548b-5p	MIMAT0004798	20371350
	CDK4	1019	hsa-miR-1471	MIMAT0007349	23824327
	CDK4	1019	hsa-miR-155-5p	MIMAT0000646	18668040
	CDK4	1019	hsa-miR-548o-5p	MIMAT0022738	23446348
	CDK4	1019	hsa-miR-3137	MIMAT0015005	21572407
	CDK4	1019	hsa-miR-548j-5p	MIMAT0005875	24398324
	CDK4	1019	hsa-miR-34c-5p	MIMAT0000686	20924086
	CDK4	1019	hsa-miR-3973	MIMAT0019358	20371350
	CDK4	1019	hsa-miR-3194-3p	MIMAT0019218	23824327
	CDK4	1019	hsa-miR-548c-5p	MIMAT0004806	21572407
	CDK4	1019	hsa-miR-548ay-5p	MIMAT0025452	20371350
	CDK4	1019	hsa-miR-3934-5p	MIMAT0018349	23824327
	CDK4	1019	hsa-miR-545-3p	MIMAT0003165	24398324
	CDK4	1019	hsa-miR-548j-5p	MIMAT0005875	23446348
	CDX2	1045	hsa-miR-1976	MIMAT0009451	23824327
	CDX2	1045	hsa-miR-6747-3p	MIMAT0027395	23824327
	CDX2	1045	hsa-miR-6727-3p	MIMAT0027356	23824327
	CDX2	1045	hsa-miR-4722-3p	MIMAT0019837	23824327
	CDX2	1045	hsa-miR-9-5p	MIMAT0000441	21225631
	CDX2	1045	hsa-miR-204-5p	MIMAT0000265	21225631
	CDX2	1045	hsa-miR-484	MIMAT0002174	23622248
	CDX2	1045	hsa-miR-181c-5p	MIMAT0000258	19585654
	CDX2	1045	hsa-miR-424-5p	MIMAT0001341	23801117
	CDX2	1045	hsa-miR-181b-5p	MIMAT0000257	19585654
	CDX2	1045	hsa-miR-181a-5p	MIMAT0000256	19585654
	CDX2	1045	hsa-miR-335-5p	MIMAT0000765	18185580
	CDX2	1045	hsa-miR-6778-3p	MIMAT0027457	23824327
CFL1	CFL1	1072	hsa-miR-34a-5p	MIMAT0000255	21566225
	CFL1	1072	hsa-miR-1301-3p	MIMAT0005797	23622248
	CFL1	1072	hsa-miR-324-5p	MIMAT0000761	23622248
	CFL1	1072	hsa-miR-484	MIMAT0002174	23622248
	CFL1	1072	hsa-miR-877-3p	MIMAT0004950	23622248
	CFL1	1072	hsa-miR-193b-3p	MIMAT0002819	23622248
CGN	CGN	57530	hsa-miR-125b-5p	MIMAT0000423	17891175
	CGN	57530	hsa-miR-186-5p	MIMAT0000456	20371350
	CGN	57530	hsa-miR-7110-3p	MIMAT0028118	19536157
	CGN	57530	hsa-miR-6793-3p	MIMAT0027487	19536157
	CGN	57530	hsa-miR-4705	MIMAT0019805	19536157
	CGN	57530	hsa-miR-6771-3p	MIMAT0027443	19536157
	CGN	57530	hsa-miR-19b-3p	MIMAT0000074	20371350
CLDN23	CLDN23	137075	hsa-miR-186-5p	MIMAT0000456	23622248
	CLDN23	137075	hsa-miR-222-3p	MIMAT0000279	23622248
CLDN4	CLDN4	1364	hsa-let-7e-5p	MIMAT0000066	23622248
	CLDN4	1364	hsa-miR-335-5p	MIMAT0000765	18185580
CLDN7	CLDN7	1366	hsa-miR-335-5p	MIMAT0000765	18185580
	CLDN7	1366	hsa-miR-484	MIMAT0002174	23622248
	CLTC	1213	hsa-let-7e-5p	MIMAT0000066	23622248
CRB3	CRB3	92359	hsa-miR-335-5p	MIMAT0000765	18185580
CREBBP	CREBBP	1387	hsa-let-7e-5p	MIMAT0000066	23622248
	CREBBP	1387	hsa-miR-935	MIMAT0004978	23622248
	CREBBP	1387	hsa-miR-8079	MIMAT0031006	24398324
	CREBBP	1387	hsa-miR-769-5p	MIMAT0003886	23622248
	CREBBP	1387	hsa-miR-1301-3p	MIMAT0005797	23622248
	CREBBP	1387	hsa-miR-1245a	MIMAT0005897	24398324
	CREBBP	1387	hsa-miR-543	MIMAT0004954	24398324
	CREBBP	1387	hsa-miR-5586-3p	MIMAT0022288	24398324
	CREBBP	1387	hsa-miR-2681-5p	MIMAT0013515	21572407
	CREBBP	1387	hsa-miR-802	MIMAT0004185	24398324
	CREBBP	1387	hsa-miR-302c-5p	MIMAT0000716	21572407
	CREBBP	1387	hsa-miR-5681b	MIMAT0022480	21572407
	CREBBP	1387	hsa-miR-4268	MIMAT0016896	23824327
	CREBBP	1387	hsa-miR-4684-5p	MIMAT0019769	24398324
	CREBBP	1387	hsa-miR-218-5p	MIMAT0000275	23212916
	CREBBP	1387	hsa-miR-571	MIMAT0003236	21572407
	CREBBP	1387	hsa-miR-4641	MIMAT0019701	23824327
	CREBBP	1387	hsa-miR-3143	MIMAT0015012	24398324
	CREBBP	1387	hsa-miR-5680	MIMAT0022468	21572407
	CREBBP	1387	hsa-miR-4264	MIMAT0016899	23824327
	CREBBP	1387	hsa-miR-601	MIMAT0003269	24398324
	CREBBP	1387	hsa-miR-6512-5p	MIMAT0025480	21572407
	CREBBP	1387	hsa-miR-4797-3p	MIMAT0019973	23824327
[truncated: 8,070 more rows]
