# Supplementary material for: Modelling the structure of a ceRNA-theoretical, bipartite microRNA–mRNA interaction network regulating intestinal epithelial cellular pathways using R programming
Source: BMC Res Notes. 2018 Jan 12;11:19. doi: 10.1186/s13104-018-3126-y (PMC5766989; doi:10.1186/s13104-018-3126-y)
Supplement: Supplementary file 5 — Additional file 5. R-input, adjacency list. A comma-delimited adjacency list of gene-miRNA interactions, used as input for the R-code. [file 13104_2018_3126_MOESM5_ESM.csv]

miRNA	Gene
hsa-let-7a-5p	ACTB
hsa-let-7b-5p	ACTB
hsa-let-7c-5p	ACTB
hsa-miR-100-5p	ACTB
hsa-miR-1200	ACTB
hsa-miR-124-3p	ACTB
hsa-miR-1275	ACTB
hsa-miR-127-5p	ACTB
hsa-miR-1295a	ACTB
hsa-miR-1303	ACTB
hsa-miR-1307-3p	ACTB
hsa-miR-145-5p	ACTB
hsa-miR-16-5p	ACTB
hsa-miR-196a-5p	ACTB
hsa-miR-19a-3p	ACTB
hsa-miR-19b-3p	ACTB
hsa-miR-216a-5p	ACTB
hsa-miR-218-5p	ACTB
hsa-miR-221-3p	ACTB
hsa-miR-222-3p	ACTB
hsa-miR-320a	ACTB
hsa-miR-324-5p	ACTB
hsa-miR-326	ACTB
hsa-miR-329-5p	ACTB
hsa-miR-33a-5p	ACTB
hsa-miR-33b-5p	ACTB
hsa-miR-3613-3p	ACTB
hsa-miR-382-3p	ACTB
hsa-miR-412-3p	ACTB
hsa-miR-450a-2-3p	ACTB
hsa-miR-450b-5p	ACTB
hsa-miR-455-3p	ACTB
hsa-miR-484	ACTB
hsa-miR-493-3p	ACTB
hsa-miR-5010-5p	ACTB
hsa-miR-506-3p	ACTB
hsa-miR-507	ACTB
hsa-miR-520g-3p	ACTB
hsa-miR-520h	ACTB
hsa-miR-524-3p	ACTB
hsa-miR-525-3p	ACTB
hsa-miR-544a	ACTB
hsa-miR-548aa	ACTB
hsa-miR-548d-3p	ACTB
hsa-miR-548h-3p	ACTB
hsa-miR-548l	ACTB
hsa-miR-548n	ACTB
hsa-miR-548t-3p	ACTB
hsa-miR-548z	ACTB
hsa-miR-605-5p	ACTB
hsa-miR-626	ACTB
hsa-miR-644a	ACTB
hsa-miR-744-5p	ACTB
hsa-miR-92a-3p	ACTB
hsa-let-7b-5p	ACTG1
hsa-miR-10a-5p	ACTG1
hsa-miR-10b-5p	ACTG1
hsa-miR-1180-3p	ACTG1
hsa-miR-1202	ACTG1
hsa-miR-1226-3p	ACTG1
hsa-miR-1307-3p	ACTG1
hsa-miR-149-5p	ACTG1
hsa-miR-16-5p	ACTG1
hsa-miR-193b-3p	ACTG1
hsa-miR-197-3p	ACTG1
hsa-miR-221-3p	ACTG1
hsa-miR-222-3p	ACTG1
hsa-miR-320a	ACTG1
hsa-miR-326	ACTG1
hsa-miR-331-3p	ACTG1
hsa-miR-342-3p	ACTG1
hsa-miR-34a-5p	ACTG1
hsa-miR-361-5p	ACTG1
hsa-miR-423-5p	ACTG1
hsa-miR-485-5p	ACTG1
hsa-miR-652-3p	ACTG1
hsa-miR-744-5p	ACTG1
hsa-miR-769-3p	ACTG1
hsa-miR-877-5p	ACTG1
hsa-miR-935	ACTG1
hsa-miR-99b-5p	ACTG1
hsa-miR-16-5p	ACTN1
hsa-miR-193b-3p	ACTN1
hsa-miR-218-5p	ACTN1
hsa-miR-615-3p	ACTN1
hsa-let-7b-5p	ACTN4
hsa-let-7c-5p	ACTN4
hsa-miR-1180-5p	ACTN4
hsa-miR-1226-3p	ACTN4
hsa-miR-142-5p	ACTN4
hsa-miR-16-5p	ACTN4
hsa-miR-182-5p	ACTN4
hsa-miR-185-5p	ACTN4
hsa-miR-193a-3p	ACTN4
hsa-miR-193b-3p	ACTN4
hsa-miR-23a-3p	ACTN4
hsa-miR-23b-3p	ACTN4
hsa-miR-26a-5p	ACTN4
hsa-miR-296-3p	ACTN4
hsa-miR-301a-5p	ACTN4
hsa-miR-320a	ACTN4
hsa-miR-324-3p	ACTN4
hsa-miR-324-5p	ACTN4
hsa-miR-339-5p	ACTN4
hsa-miR-374a-5p	ACTN4
hsa-miR-548a-5p	ACTN4
hsa-miR-548ak	ACTN4
hsa-miR-548am-5p	ACTN4
hsa-miR-548ar-5p	ACTN4
hsa-miR-548c-5p	ACTN4
hsa-miR-548d-5p	ACTN4
hsa-miR-548h-5p	ACTN4
hsa-miR-548i	ACTN4
hsa-miR-548j-5p	ACTN4
hsa-miR-548k	ACTN4
hsa-miR-548l	ACTN4
hsa-miR-548o-5p	ACTN4
hsa-miR-548y	ACTN4
hsa-miR-605-5p	ACTN4
hsa-miR-615-3p	ACTN4
hsa-miR-6511a-3p	ACTN4
hsa-miR-652-3p	ACTN4
hsa-miR-744-5p	ACTN4
hsa-miR-769-5p	ACTN4
hsa-miR-92b-3p	ACTN4
hsa-miR-935	ACTN4
hsa-miR-96-5p	ACTN4
hsa-miR-1180-5p	ADAM9
hsa-miR-1228-3p	ADAM9
hsa-miR-125a-5p	ADAM9
hsa-miR-126-3p	ADAM9
hsa-miR-23a-3p	ADAM9
hsa-miR-26b-5p	ADAM9
hsa-miR-30a-5p	ADAM9
hsa-miR-30b-5p	ADAM9
hsa-miR-30c-5p	ADAM9
hsa-miR-30d-5p	ADAM9
hsa-miR-30e-5p	ADAM9
hsa-miR-329-3p	ADAM9
hsa-miR-362-3p	ADAM9
hsa-miR-373-3p	ADAM9
hsa-miR-543	ADAM9
hsa-miR-603	ADAM9
hsa-miR-100-5p	AKT1
hsa-miR-105-5p	AKT1
hsa-miR-125b-5p	AKT1
hsa-miR-133b	AKT1
hsa-miR-143-3p	AKT1
hsa-miR-155-5p	AKT1
hsa-miR-185-5p	AKT1
hsa-miR-188-5p	AKT1
hsa-miR-193b-3p	AKT1
hsa-miR-199a-3p	AKT1
hsa-miR-19a-3p	AKT1
hsa-miR-26b-5p	AKT1
hsa-miR-302a-3p	AKT1
hsa-miR-302b-3p	AKT1
hsa-miR-302c-3p	AKT1
hsa-miR-302d-3p	AKT1
hsa-miR-326	AKT1
hsa-miR-330-5p	AKT1
hsa-miR-365a-3p	AKT1
hsa-miR-365b-3p	AKT1
hsa-miR-378b	AKT1
hsa-miR-378c	AKT1
hsa-miR-378d	AKT1
hsa-miR-378e	AKT1
hsa-miR-378f	AKT1
hsa-miR-378h	AKT1
hsa-miR-378i	AKT1
hsa-miR-422a	AKT1
hsa-miR-451a	AKT1
hsa-miR-496	AKT1
hsa-miR-518c-5p	AKT1
hsa-miR-6503-3p	AKT1
hsa-miR-654-3p	AKT1
hsa-miR-708-5p	AKT1
hsa-let-7b-5p	AKT2
hsa-let-7g-5p	AKT2
hsa-miR-124-3p	AKT2
hsa-miR-126-3p	AKT2
hsa-miR-1296-5p	AKT2
hsa-miR-137	AKT2
hsa-miR-149-5p	AKT2
hsa-miR-151a-5p	AKT2
hsa-miR-151b	AKT2
hsa-miR-184	AKT2
hsa-miR-21-5p	AKT2
hsa-miR-29a-3p	AKT2
hsa-miR-29b-3p	AKT2
hsa-miR-29c-3p	AKT2
hsa-miR-302b-3p	AKT2
hsa-miR-423-3p	AKT2
hsa-miR-612	AKT2
hsa-miR-708-5p	AKT2
hsa-miR-744-5p	AKT2
hsa-miR-122-5p	AKT3
hsa-miR-124-3p	AKT3
hsa-miR-146b-5p	AKT3
hsa-miR-15a-5p	AKT3
hsa-miR-15b-5p	AKT3
hsa-miR-16-5p	AKT3
hsa-miR-195-5p	AKT3
hsa-miR-221-3p	AKT3
hsa-miR-222-3p	AKT3
hsa-miR-297	AKT3
hsa-miR-29c-3p	AKT3
hsa-miR-361-5p	AKT3
hsa-miR-374a-3p	AKT3
hsa-miR-424-5p	AKT3
hsa-miR-4524a-5p	AKT3
hsa-miR-497-5p	AKT3
hsa-miR-503-5p	AKT3
hsa-miR-5196-3p	AKT3
hsa-miR-519d-3p	AKT3
hsa-miR-520g-3p	AKT3
hsa-miR-520h	AKT3
hsa-miR-545-3p	AKT3
hsa-miR-567	AKT3
hsa-miR-595	AKT3
hsa-miR-7-5p	AKT3
hsa-miR-873-5p	AKT3
hsa-miR-106b-5p	APC
hsa-miR-129-5p	APC
hsa-miR-135a-5p	APC
hsa-miR-135b-5p	APC
hsa-miR-142-3p	APC
hsa-miR-148a-3p	APC
hsa-miR-155-5p	APC
hsa-miR-186-5p	APC
hsa-miR-192-5p	APC
hsa-miR-210-3p	APC
hsa-miR-215-5p	APC
hsa-miR-21-5p	APC
hsa-miR-218-5p	APC
hsa-miR-27a-3p	APC
hsa-miR-663a	APC
hsa-miR-148b-5p	APC2
hsa-miR-361-3p	APC2
hsa-miR-124-3p	ARAF
hsa-miR-331-3p	ARAF
hsa-miR-103a-3p	ASH1L
hsa-miR-107	ASH1L
hsa-miR-1271-5p	ASH1L
hsa-miR-154-5p	ASH1L
hsa-miR-15a-5p	ASH1L
hsa-miR-15b-5p	ASH1L
hsa-miR-16-5p	ASH1L
hsa-miR-17-5p	ASH1L
hsa-miR-183-5p	ASH1L
hsa-miR-185-5p	ASH1L
hsa-miR-190a-3p	ASH1L
hsa-miR-193b-3p	ASH1L
hsa-miR-195-5p	ASH1L
hsa-miR-214-3p	ASH1L
hsa-miR-302f	ASH1L
hsa-miR-3140-3p	ASH1L
hsa-miR-3179	ASH1L
hsa-miR-329-3p	ASH1L
hsa-miR-361-5p	ASH1L
hsa-miR-362-3p	ASH1L
hsa-miR-377-3p	ASH1L
hsa-miR-3934-5p	ASH1L
hsa-miR-424-5p	ASH1L
hsa-miR-4524a-5p	ASH1L
hsa-miR-497-5p	ASH1L
hsa-miR-503-5p	ASH1L
hsa-miR-514a-3p	ASH1L
hsa-miR-514b-3p	ASH1L
hsa-miR-548aa	ASH1L
hsa-miR-548ah-3p	ASH1L
hsa-miR-548j-3p	ASH1L
hsa-miR-548t-3p	ASH1L
hsa-miR-574-5p	ASH1L
hsa-miR-603	ASH1L
hsa-miR-625-5p	ASH1L
hsa-miR-627-3p	ASH1L
hsa-miR-651-3p	ASH1L
hsa-miR-656-3p	ASH1L
hsa-miR-761	ASH1L
hsa-miR-96-5p	ASH1L
hsa-miR-218-5p	AXIN1
hsa-miR-320a	AXIN1
hsa-miR-320c	AXIN1
hsa-miR-335-5p	AXIN1
hsa-miR-484	AXIN1
hsa-miR-769-3p	AXIN1
hsa-miR-92a-3p	AXIN1
hsa-miR-103a-3p	AXIN2
hsa-miR-107	AXIN2
hsa-miR-15a-5p	AXIN2
hsa-miR-15b-5p	AXIN2
hsa-miR-16-5p	AXIN2
hsa-miR-195-5p	AXIN2
hsa-miR-208a-3p	AXIN2
hsa-miR-208b-3p	AXIN2
hsa-miR-2278	AXIN2
hsa-miR-34a-5p	AXIN2
hsa-miR-34c-3p	AXIN2
hsa-miR-424-5p	AXIN2
hsa-miR-497-5p	AXIN2
hsa-miR-499a-5p	AXIN2
hsa-miR-641	AXIN2
hsa-miR-330-5p	BAD
hsa-miR-455-3p	BAIAP2
hsa-miR-105-5p	BCAR1
hsa-miR-139-3p	BCAR1
hsa-miR-509-3p	BCAR1
hsa-miR-522-3p	BCAR1
hsa-miR-548aa	BCAR1
hsa-miR-548t-3p	BCAR1
hsa-let-7a-5p	BCL2
hsa-miR-103a-3p	BCL2
hsa-miR-125b-5p	BCL2
hsa-miR-126-3p	BCL2
hsa-miR-135a-5p	BCL2
hsa-miR-136-5p	BCL2
hsa-miR-143-3p	BCL2
hsa-miR-148a-3p	BCL2
hsa-miR-153-3p	BCL2
hsa-miR-15a-5p	BCL2
hsa-miR-15b-5p	BCL2
hsa-miR-16-5p	BCL2
hsa-miR-17-5p	BCL2
hsa-miR-181a-5p	BCL2
hsa-miR-181b-5p	BCL2
hsa-miR-181c-5p	BCL2
hsa-miR-181d-5p	BCL2
hsa-miR-182-5p	BCL2
hsa-miR-184	BCL2
hsa-miR-18a-5p	BCL2
hsa-miR-1915-3p	BCL2
hsa-miR-192-5p	BCL2
hsa-miR-195-5p	BCL2
hsa-miR-196b-5p	BCL2
hsa-miR-200b-3p	BCL2
hsa-miR-200c-3p	BCL2
hsa-miR-204-5p	BCL2
hsa-miR-205-5p	BCL2
hsa-miR-206	BCL2
hsa-miR-20a-5p	BCL2
hsa-miR-211-5p	BCL2
hsa-miR-215-5p	BCL2
hsa-miR-21-5p	BCL2
hsa-miR-224-5p	BCL2
hsa-miR-29a-3p	BCL2
hsa-miR-29b-3p	BCL2
hsa-miR-29c-3p	BCL2
hsa-miR-30b-5p	BCL2
hsa-miR-33b-5p	BCL2
hsa-miR-34a-5p	BCL2
hsa-miR-34b-3p	BCL2
hsa-miR-34c-5p	BCL2
hsa-miR-365a-3p	BCL2
hsa-miR-375	BCL2
hsa-miR-429	BCL2
hsa-miR-448	BCL2
hsa-miR-449a	BCL2
hsa-miR-451a	BCL2
hsa-miR-494-3p	BCL2
hsa-miR-497-5p	BCL2
hsa-miR-503-5p	BCL2
hsa-miR-630	BCL2
hsa-miR-708-5p	BCL2
hsa-miR-7-5p	BCL2
hsa-miR-96-5p	BCL2
hsa-miR-15a-5p	BHLHE40
hsa-miR-15b-5p	BHLHE40
hsa-miR-16-5p	BHLHE40
hsa-miR-1915-3p	BHLHE40
hsa-miR-195-5p	BHLHE40
hsa-miR-3140-5p	BHLHE40
hsa-miR-329-3p	BHLHE40
hsa-miR-335-5p	BHLHE40
hsa-miR-345-3p	BHLHE40
hsa-miR-362-3p	BHLHE40
hsa-miR-374a-5p	BHLHE40
hsa-miR-454-3p	BHLHE40
hsa-miR-483-3p	BHLHE40
hsa-miR-603	BHLHE40
hsa-miR-767-3p	BHLHE40
hsa-miR-941	BHLHE40
hsa-miR-143-3p	BRAF
hsa-miR-145-5p	BRAF
hsa-miR-191-5p	BRAF
hsa-miR-744-5p	BRAF
hsa-miR-15a-5p	CASK
hsa-miR-15b-5p	CASK
hsa-miR-16-5p	CASK
hsa-miR-195-5p	CASK
hsa-miR-424-5p	CASK
hsa-miR-4524a-5p	CASK
hsa-miR-497-5p	CASK
hsa-miR-503-5p	CASK
hsa-let-7a-5p	CCND1
hsa-let-7b-5p	CCND1
hsa-let-7c-5p	CCND1
hsa-let-7d-5p	CCND1
hsa-let-7e-5p	CCND1
hsa-let-7f-5p	CCND1
hsa-let-7g-5p	CCND1
hsa-let-7i-5p	CCND1
hsa-miR-106a-5p	CCND1
hsa-miR-106b-5p	CCND1
hsa-miR-1193	CCND1
hsa-miR-1234-3p	CCND1
hsa-miR-1253	CCND1
hsa-miR-1257	CCND1
hsa-miR-1271-5p	CCND1
hsa-miR-1299	CCND1
hsa-miR-138-5p	CCND1
hsa-miR-142-5p	CCND1
hsa-miR-147a	CCND1
hsa-miR-152-3p	CCND1
hsa-miR-155-5p	CCND1
hsa-miR-15a-5p	CCND1
hsa-miR-15b-5p	CCND1
hsa-miR-16-5p	CCND1
hsa-miR-17-5p	CCND1
hsa-miR-183-5p	CCND1
hsa-miR-18a-5p	CCND1
hsa-miR-18b-5p	CCND1
hsa-miR-1910-3p	CCND1
hsa-miR-193b-3p	CCND1
hsa-miR-195-5p	CCND1
hsa-miR-196a-5p	CCND1
hsa-miR-19a-3p	CCND1
hsa-miR-202-3p	CCND1
hsa-miR-206	CCND1
hsa-miR-20a-5p	CCND1
hsa-miR-20b-5p	CCND1
hsa-miR-216b-3p	CCND1
hsa-miR-24-3p	CCND1
hsa-miR-26b-5p	CCND1
hsa-miR-27a-3p	CCND1
hsa-miR-298	CCND1
hsa-miR-29a-3p	CCND1
hsa-miR-302a-3p	CCND1
hsa-miR-302c-3p	CCND1
hsa-miR-323b-3p	CCND1
hsa-miR-326	CCND1
hsa-miR-330-5p	CCND1
hsa-miR-340-5p	CCND1
hsa-miR-34a-5p	CCND1
hsa-miR-34b-3p	CCND1
hsa-miR-365a-3p	CCND1
hsa-miR-369-3p	CCND1
hsa-miR-374a-5p	CCND1
hsa-miR-374b-5p	CCND1
hsa-miR-383-5p	CCND1
hsa-miR-424-5p	CCND1
hsa-miR-4458	CCND1
hsa-miR-448	CCND1
hsa-miR-449a	CCND1
hsa-miR-4524a-5p	CCND1
hsa-miR-490-3p	CCND1
hsa-miR-491-3p	CCND1
hsa-miR-494-3p	CCND1
hsa-miR-497-5p	CCND1
hsa-miR-5010-3p	CCND1
hsa-miR-503-5p	CCND1
hsa-miR-513a-5p	CCND1
hsa-miR-516b-5p	CCND1
hsa-miR-518c-5p	CCND1
hsa-miR-5196-5p	CCND1
hsa-miR-519d-3p	CCND1
hsa-miR-520b	CCND1
hsa-miR-545-3p	CCND1
hsa-miR-548ah-5p	CCND1
hsa-miR-548k	CCND1
hsa-miR-556-5p	CCND1
hsa-miR-563	CCND1
hsa-miR-574-5p	CCND1
hsa-miR-593-3p	CCND1
hsa-miR-603	CCND1
hsa-miR-6511a-5p	CCND1
hsa-miR-708-5p	CCND1
hsa-miR-758-5p	CCND1
hsa-miR-875-3p	CCND1
hsa-miR-891b	CCND1
hsa-miR-92a-3p	CCND1
hsa-miR-93-5p	CCND1
hsa-miR-944	CCND1
hsa-miR-95-3p	CCND1
hsa-miR-9-5p	CCND1
hsa-miR-96-5p	CCND1
hsa-miR-98-5p	CCND1
hsa-let-7a-5p	CCND2
hsa-let-7b-5p	CCND2
hsa-miR-106b-5p	CCND2
hsa-miR-1200	CCND2
hsa-miR-1228-3p	CCND2
hsa-miR-124-3p	CCND2
hsa-miR-1248	CCND2
hsa-miR-1252-5p	CCND2
hsa-miR-1255a	CCND2
hsa-miR-1255b-5p	CCND2
hsa-miR-1297	CCND2
hsa-miR-130a-3p	CCND2
hsa-miR-130b-3p	CCND2
hsa-miR-154-5p	CCND2
hsa-miR-15a-5p	CCND2
hsa-miR-15b-5p	CCND2
hsa-miR-16-5p	CCND2
hsa-miR-17-5p	CCND2
hsa-miR-182-5p	CCND2
hsa-miR-185-5p	CCND2
hsa-miR-191-5p	CCND2
hsa-miR-195-5p	CCND2
hsa-miR-196a-5p	CCND2
hsa-miR-19a-3p	CCND2
hsa-miR-19b-3p	CCND2
hsa-miR-206	CCND2
hsa-miR-20a-5p	CCND2
hsa-miR-26a-5p	CCND2
hsa-miR-26b-5p	CCND2
hsa-miR-29a-3p	CCND2
hsa-miR-29b-3p	CCND2
hsa-miR-29c-3p	CCND2
hsa-miR-301a-3p	CCND2
hsa-miR-302a-3p	CCND2
hsa-miR-302b-3p	CCND2
hsa-miR-302c-3p	CCND2
hsa-miR-302d-3p	CCND2
hsa-miR-302e	CCND2
hsa-miR-30c-5p	CCND2
hsa-miR-320a	CCND2
hsa-miR-324-3p	CCND2
hsa-miR-335-5p	CCND2
hsa-miR-340-5p	CCND2
hsa-miR-342-3p	CCND2
hsa-miR-3613-3p	CCND2
hsa-miR-372-3p	CCND2
hsa-miR-373-3p	CCND2
hsa-miR-382-5p	CCND2
hsa-miR-3916	CCND2
hsa-miR-423-5p	CCND2
hsa-miR-424-5p	CCND2
hsa-miR-4516	CCND2
hsa-miR-4521	CCND2
hsa-miR-4524a-5p	CCND2
hsa-miR-454-3p	CCND2
hsa-miR-497-5p	CCND2
hsa-miR-503-5p	CCND2
hsa-miR-505-3p	CCND2
hsa-miR-519a-3p	CCND2
hsa-miR-519b-3p	CCND2
hsa-miR-519c-3p	CCND2
hsa-miR-520a-3p	CCND2
hsa-miR-520b	CCND2
hsa-miR-520c-3p	CCND2
hsa-miR-520d-3p	CCND2
hsa-miR-520e	CCND2
hsa-miR-603	CCND2
hsa-miR-610	CCND2
hsa-miR-615-3p	CCND2
hsa-miR-656-3p	CCND2
hsa-miR-665	CCND2
hsa-miR-765	CCND2
hsa-miR-877-5p	CCND2
hsa-miR-890	CCND2
hsa-miR-96-5p	CCND2
hsa-let-7b-5p	CCND3
hsa-miR-138-5p	CCND3
hsa-miR-16-5p	CCND3
hsa-miR-1909-3p	CCND3
hsa-miR-195-5p	CCND3
hsa-miR-218-5p	CCND3
hsa-miR-27b-3p	CCND3
hsa-miR-28-5p	CCND3
hsa-miR-324-5p	CCND3
hsa-miR-34a-5p	CCND3
hsa-miR-424-5p	CCND3
hsa-miR-497-5p	CCND3
hsa-miR-503-5p	CCND3
hsa-miR-615-3p	CCND3
hsa-miR-708-5p	CCND3
hsa-miR-765	CCND3
hsa-miR-106b-5p	CDC42
hsa-miR-133a-3p	CDC42
hsa-miR-133b	CDC42
hsa-miR-137	CDC42
hsa-miR-185-5p	CDC42
hsa-miR-195-5p	CDC42
hsa-miR-204-5p	CDC42
hsa-miR-216a-5p	CDC42
hsa-miR-224-5p	CDC42
hsa-miR-29a-3p	CDC42
hsa-miR-29b-3p	CDC42
hsa-miR-29c-3p	CDC42
hsa-miR-330-3p	CDC42
hsa-miR-375	CDC42
hsa-miR-484	CDC42
hsa-miR-608	CDC42
hsa-miR-122-5p	CDK4
hsa-miR-124-3p	CDK4
hsa-miR-125a-3p	CDK4
hsa-miR-1306-3p	CDK4
hsa-miR-1307-3p	CDK4
hsa-miR-130a-3p	CDK4
hsa-miR-130b-3p	CDK4
hsa-miR-145-5p	CDK4
hsa-miR-155-5p	CDK4
hsa-miR-15b-5p	CDK4
hsa-miR-193b-3p	CDK4
hsa-miR-195-5p	CDK4
hsa-miR-206	CDK4
hsa-miR-216a-5p	CDK4
hsa-miR-216b-5p	CDK4
hsa-miR-24-3p	CDK4
hsa-miR-25-3p	CDK4
hsa-miR-29a-3p	CDK4
hsa-miR-301a-3p	CDK4
hsa-miR-302a-3p	CDK4
hsa-miR-320a	CDK4
hsa-miR-34a-5p	CDK4
hsa-miR-34b-3p	CDK4
hsa-miR-34c-5p	CDK4
hsa-miR-3934-5p	CDK4
hsa-miR-4284	CDK4
hsa-miR-431-5p	CDK4
hsa-miR-449a	CDK4
hsa-miR-449b-5p	CDK4
hsa-miR-454-3p	CDK4
hsa-miR-483-3p	CDK4
hsa-miR-497-5p	CDK4
hsa-miR-504-3p	CDK4
hsa-miR-506-3p	CDK4
hsa-miR-545-3p	CDK4
hsa-miR-548a-5p	CDK4
hsa-miR-548ak	CDK4
hsa-miR-548am-5p	CDK4
hsa-miR-548ar-5p	CDK4
hsa-miR-548c-5p	CDK4
hsa-miR-548d-5p	CDK4
hsa-miR-548h-5p	CDK4
hsa-miR-548i	CDK4
hsa-miR-548j-5p	CDK4
hsa-miR-548o-5p	CDK4
hsa-miR-548y	CDK4
hsa-miR-616-3p	CDK4
hsa-miR-640	CDK4
hsa-miR-764	CDK4
hsa-miR-766-3p	CDK4
hsa-miR-1301-3p	CFL1
hsa-miR-193b-3p	CFL1
hsa-miR-324-5p	CFL1
hsa-miR-34a-5p	CFL1
hsa-miR-484	CFL1
hsa-miR-125b-5p	CGN
hsa-miR-186-5p	CGN
hsa-miR-19b-3p	CGN
hsa-miR-186-5p	CLDN23
hsa-miR-222-3p	CLDN23
hsa-let-7e-5p	CLDN4
hsa-miR-335-5p	CLDN4
hsa-miR-335-5p	CLDN7
hsa-miR-484	CLDN7
hsa-miR-335-5p	CRB3
hsa-let-7e-5p	CREBBP
hsa-miR-100-5p	CREBBP
hsa-miR-1245a	CREBBP
hsa-miR-125b-5p	CREBBP
hsa-miR-1264	CREBBP
hsa-miR-1301-3p	CREBBP
hsa-miR-218-5p	CREBBP
hsa-miR-219a-1-3p	CREBBP
hsa-miR-324-3p	CREBBP
hsa-miR-325	CREBBP
hsa-miR-338-5p	CREBBP
hsa-miR-543	CREBBP
hsa-miR-571	CREBBP
hsa-miR-601	CREBBP
hsa-miR-628-3p	CREBBP
hsa-miR-660-3p	CREBBP
hsa-miR-769-5p	CREBBP
hsa-miR-802	CREBBP
hsa-miR-935	CREBBP
hsa-miR-942-5p	CREBBP
hsa-let-7c-5p	CRK
hsa-let-7e-5p	CRK
hsa-miR-106a-5p	CRK
hsa-miR-106b-5p	CRK
hsa-miR-10a-5p	CRK
hsa-miR-10b-5p	CRK
hsa-miR-1257	CRK
hsa-miR-125a-5p	CRK
hsa-miR-1260b	CRK
hsa-miR-126-3p	CRK
hsa-miR-127-5p	CRK
hsa-miR-1304-3p	CRK
hsa-miR-1306-5p	CRK
hsa-miR-132-3p	CRK
hsa-miR-135b-3p	CRK
hsa-miR-142-5p	CRK
hsa-miR-15a-5p	CRK
hsa-miR-15b-5p	CRK
hsa-miR-16-5p	CRK
hsa-miR-17-5p	CRK
hsa-miR-186-5p	CRK
hsa-miR-190a-3p	CRK
hsa-miR-1915-3p	CRK
hsa-miR-192-5p	CRK
hsa-miR-195-5p	CRK
hsa-miR-206	CRK
hsa-miR-20a-5p	CRK
hsa-miR-20b-5p	CRK
hsa-miR-215-5p	CRK
hsa-miR-216b-3p	CRK
hsa-miR-298	CRK
hsa-miR-302a-3p	CRK
hsa-miR-302b-3p	CRK
hsa-miR-302c-3p	CRK
hsa-miR-302d-3p	CRK
hsa-miR-302e	CRK
hsa-miR-30a-3p	CRK
hsa-miR-30e-3p	CRK
hsa-miR-3140-3p	CRK
hsa-miR-320a	CRK
hsa-miR-320b	CRK
hsa-miR-320c	CRK
hsa-miR-320d	CRK
hsa-miR-329-3p	CRK
hsa-miR-362-3p	CRK
hsa-miR-370-3p	CRK
hsa-miR-372-3p	CRK
hsa-miR-373-3p	CRK
hsa-miR-410-3p	CRK
hsa-miR-423-3p	CRK
hsa-miR-424-5p	CRK
hsa-miR-4284	CRK
hsa-miR-4524a-5p	CRK
hsa-miR-497-5p	CRK
hsa-miR-501-3p	CRK
hsa-miR-502-3p	CRK
hsa-miR-503-5p	CRK
hsa-miR-509-3-5p	CRK
hsa-miR-510-5p	CRK
hsa-miR-512-5p	CRK
hsa-miR-5196-5p	CRK
hsa-miR-519d-3p	CRK
hsa-miR-520a-3p	CRK
hsa-miR-520b	CRK
hsa-miR-520c-3p	CRK
hsa-miR-520d-3p	CRK
hsa-miR-520e	CRK
hsa-miR-548ah-5p	CRK
hsa-miR-548l	CRK
hsa-miR-548n	CRK
hsa-miR-603	CRK
hsa-miR-613	CRK
hsa-miR-619-3p	CRK
hsa-miR-640	CRK
hsa-miR-664b-5p	CRK
hsa-miR-93-5p	CRK
hsa-let-7b-5p	CRKL
hsa-miR-103a-3p	CRKL
hsa-miR-107	CRKL
hsa-miR-1205	CRKL
hsa-miR-1245b-3p	CRKL
hsa-miR-1252-5p	CRKL
hsa-miR-1253	CRKL
hsa-miR-1255a	CRKL
hsa-miR-1255b-5p	CRKL
hsa-miR-1262	CRKL
hsa-miR-126-3p	CRKL
hsa-miR-15a-5p	CRKL
hsa-miR-15b-5p	CRKL
hsa-miR-16-5p	CRKL
hsa-miR-1827	CRKL
hsa-miR-193b-5p	CRKL
hsa-miR-195-5p	CRKL
hsa-miR-214-3p	CRKL
hsa-miR-23b-3p	CRKL
hsa-miR-29a-3p	CRKL
hsa-miR-3065-5p	CRKL
hsa-miR-30c-1-3p	CRKL
hsa-miR-32-5p	CRKL
hsa-miR-330-3p	CRKL
hsa-miR-340-5p	CRKL
hsa-miR-424-5p	CRKL
hsa-miR-455-5p	CRKL
hsa-miR-485-5p	CRKL
hsa-miR-497-5p	CRKL
hsa-miR-508-5p	CRKL
hsa-miR-510-5p	CRKL
hsa-miR-650	CRKL
hsa-miR-661	CRKL
hsa-miR-665	CRKL
hsa-miR-7-5p	CRKL
hsa-miR-761	CRKL
hsa-miR-766-3p	CRKL
hsa-miR-873-5p	CRKL
hsa-miR-887-5p	CRKL
hsa-miR-890	CRKL
hsa-miR-922	CRKL
hsa-miR-940	CRKL
hsa-miR-944	CRKL
hsa-miR-98-5p	CRKL
hsa-miR-106a-5p	CSNK1A1
hsa-miR-106b-5p	CSNK1A1
hsa-miR-1236-3p	CSNK1A1
hsa-miR-1244	CSNK1A1
hsa-miR-1297	CSNK1A1
hsa-miR-136-5p	CSNK1A1
hsa-miR-153-3p	CSNK1A1
hsa-miR-155-5p	CSNK1A1
hsa-miR-17-5p	CSNK1A1
hsa-miR-181a-5p	CSNK1A1
hsa-miR-181b-5p	CSNK1A1
hsa-miR-181c-5p	CSNK1A1
hsa-miR-181d-5p	CSNK1A1
hsa-miR-186-5p	CSNK1A1
hsa-miR-199a-3p	CSNK1A1
hsa-miR-199b-3p	CSNK1A1
hsa-miR-20a-5p	CSNK1A1
hsa-miR-20b-5p	CSNK1A1
hsa-miR-21-5p	CSNK1A1
hsa-miR-26a-5p	CSNK1A1
hsa-miR-26b-5p	CSNK1A1
hsa-miR-302a-3p	CSNK1A1
hsa-miR-302b-3p	CSNK1A1
hsa-miR-302c-3p	CSNK1A1
hsa-miR-302d-3p	CSNK1A1
hsa-miR-302e	CSNK1A1
hsa-miR-324-3p	CSNK1A1
hsa-miR-372-3p	CSNK1A1
hsa-miR-373-3p	CSNK1A1
hsa-miR-421	CSNK1A1
hsa-miR-505-3p	CSNK1A1
hsa-miR-519a-3p	CSNK1A1
hsa-miR-519b-3p	CSNK1A1
hsa-miR-519c-3p	CSNK1A1
hsa-miR-519d-3p	CSNK1A1
hsa-miR-520a-3p	CSNK1A1
hsa-miR-520b	CSNK1A1
hsa-miR-520c-3p	CSNK1A1
hsa-miR-520d-3p	CSNK1A1
hsa-miR-520e	CSNK1A1
hsa-miR-548e-5p	CSNK1A1
hsa-miR-652-3p	CSNK1A1
hsa-miR-93-5p	CSNK1A1
hsa-miR-942-5p	CSNK1A1
hsa-let-7a-5p	CSNK2A1
hsa-let-7b-5p	CSNK2A1
hsa-let-7c-5p	CSNK2A1
hsa-miR-103a-3p	CSNK2A1
hsa-miR-107	CSNK2A1
hsa-miR-10a-5p	CSNK2A1
hsa-miR-10b-5p	CSNK2A1
hsa-miR-1183	CSNK2A1
hsa-miR-1185-5p	CSNK2A1
hsa-miR-1205	CSNK2A1
hsa-miR-1248	CSNK2A1
hsa-miR-1253	CSNK2A1
hsa-miR-125a-5p	CSNK2A1
hsa-miR-125b-5p	CSNK2A1
hsa-miR-1260a	CSNK2A1
hsa-miR-1260b	CSNK2A1
hsa-miR-1304-5p	CSNK2A1
hsa-miR-136-5p	CSNK2A1
hsa-miR-183-5p	CSNK2A1
hsa-miR-186-5p	CSNK2A1
hsa-miR-188-3p	CSNK2A1
hsa-miR-193a-5p	CSNK2A1
hsa-miR-2110	CSNK2A1
hsa-miR-216b-5p	CSNK2A1
hsa-miR-22-3p	CSNK2A1
hsa-miR-337-3p	CSNK2A1
hsa-miR-3605-5p	CSNK2A1
hsa-miR-485-5p	CSNK2A1
hsa-miR-504-5p	CSNK2A1
hsa-miR-518e-3p	CSNK2A1
hsa-miR-548ai	CSNK2A1
hsa-miR-570-5p	CSNK2A1
hsa-miR-580-3p	CSNK2A1
hsa-miR-615-3p	CSNK2A1
hsa-miR-652-3p	CSNK2A1
hsa-miR-760	CSNK2A1
hsa-miR-1228-3p	CSNK2A2
hsa-miR-10b-5p	CTBP1
hsa-miR-1200	CTBP1
hsa-miR-1253	CTBP1
hsa-miR-137	CTBP1
hsa-miR-26a-5p	CTBP1
hsa-miR-664a-3p	CTBP1
hsa-miR-940	CTBP1
hsa-let-7b-5p	CTBP2
hsa-miR-141-3p	CTBP2
hsa-miR-339-5p	CTBP2
hsa-miR-155-5p	CTNNA1
hsa-miR-218-5p	CTNNA1
hsa-miR-296-3p	CTNNA1
hsa-miR-615-3p	CTNNA1
hsa-miR-744-5p	CTNNA1
hsa-miR-769-3p	CTNNA1
hsa-miR-1226-3p	CTNNB1
hsa-miR-124-3p	CTNNB1
hsa-miR-142-3p	CTNNB1
hsa-miR-155-5p	CTNNB1
hsa-miR-200a-3p	CTNNB1
hsa-miR-2113	CTNNB1
hsa-miR-214-3p	CTNNB1
hsa-miR-221-3p	CTNNB1
hsa-miR-30a-5p	CTNNB1
hsa-miR-3144-3p	CTNNB1
hsa-miR-331-3p	CTNNB1
hsa-miR-34a-5p	CTNNB1
hsa-miR-34c-3p	CTNNB1
hsa-miR-5010-3p	CTNNB1
hsa-miR-512-5p	CTNNB1
hsa-miR-520g-3p	CTNNB1
hsa-miR-520h	CTNNB1
hsa-miR-532-3p	CTNNB1
hsa-miR-548l	CTNNB1
hsa-miR-607	CTNNB1
hsa-miR-624-3p	CTNNB1
hsa-miR-744-5p	CTNNB1
hsa-miR-1178-3p	CTTN
hsa-miR-153-3p	CTTN
hsa-miR-185-5p	CTTN
hsa-miR-1908-5p	CTTN
hsa-miR-338-5p	CTTN
hsa-miR-340-5p	CTTN
hsa-miR-34a-5p	CTTN
hsa-miR-382-5p	CTTN
hsa-miR-448	CTTN
hsa-miR-495-5p	CTTN
hsa-miR-548aa	CTTN
hsa-miR-548t-3p	CTTN
hsa-miR-663a	CTTN
hsa-miR-92a-3p	CTTN
hsa-miR-126-3p	CXCR4
hsa-miR-133b	CXCR4
hsa-miR-139-5p	CXCR4
hsa-miR-146a-5p	CXCR4
hsa-miR-150-5p	CXCR4
hsa-miR-224-5p	CXCR4
hsa-miR-26b-5p	CXCR4
hsa-miR-494-3p	CXCR4
hsa-miR-9-5p	CXCR4
hsa-miR-149-5p	CYFIP2
hsa-miR-423-3p	CYFIP2
hsa-miR-9-5p	CYFIP2
hsa-let-7b-5p	DIAPH1
hsa-let-7e-5p	DIAPH1
hsa-miR-1228-3p	DIAPH1
hsa-miR-1306-5p	DIAPH1
hsa-miR-185-5p	DIAPH1
hsa-miR-18a-5p	DIAPH1
hsa-miR-23b-3p	DIAPH1
hsa-miR-27b-3p	DIAPH1
hsa-miR-320a	DIAPH1
hsa-miR-328-3p	DIAPH1
hsa-miR-342-3p	DIAPH1
hsa-miR-502-5p	DIAPH1
hsa-miR-615-3p	DIAPH1
hsa-miR-92a-3p	DIAPH1
hsa-miR-155-5p	DIAPH3
hsa-miR-101-3p	DNMT3A
hsa-miR-143-3p	DNMT3A
hsa-miR-193b-3p	DNMT3A
hsa-miR-194-5p	DNMT3A
hsa-miR-200b-3p	DNMT3A
hsa-miR-200c-3p	DNMT3A
hsa-miR-29a-3p	DNMT3A
hsa-miR-29b-3p	DNMT3A
hsa-miR-29c-3p	DNMT3A
hsa-miR-340-5p	DNMT3A
hsa-miR-369-5p	DNMT3A
hsa-miR-539-5p	DNMT3A
hsa-miR-660-3p	DNMT3A
hsa-miR-155-5p	DOCK1
hsa-miR-183-5p	DOCK1
hsa-miR-296-3p	DOCK1
hsa-miR-4455	DOCK1
hsa-miR-574-5p	DOCK1
hsa-miR-10a-5p	DVL1
hsa-miR-339-5p	DVL1
hsa-miR-744-5p	DVL1
hsa-miR-885-3p	DVL1
hsa-miR-124-3p	DVL2
hsa-miR-221-3p	DVL2
hsa-miR-324-3p	DVL2
hsa-miR-484	DVL2
hsa-let-7a-5p	DVL3
hsa-let-7b-5p	DVL3
hsa-let-7c-5p	DVL3
hsa-let-7d-5p	DVL3
hsa-let-7e-5p	DVL3
hsa-let-7f-5p	DVL3
hsa-let-7g-5p	DVL3
hsa-let-7i-5p	DVL3
hsa-miR-10a-5p	DVL3
hsa-miR-10b-5p	DVL3
hsa-miR-1245a	DVL3
hsa-miR-1247-5p	DVL3
hsa-miR-202-3p	DVL3
hsa-miR-24-3p	DVL3
hsa-miR-26b-5p	DVL3
hsa-miR-320a	DVL3
hsa-miR-331-5p	DVL3
hsa-miR-4458	DVL3
hsa-miR-485-5p	DVL3
hsa-miR-615-3p	DVL3
hsa-miR-6732-3p	DVL3
hsa-miR-93-5p	DVL3
hsa-miR-98-5p	DVL3
hsa-let-7a-5p	EGFR
hsa-miR-125a-5p	EGFR
hsa-miR-128-3p	EGFR
hsa-miR-133a-3p	EGFR
hsa-miR-133b	EGFR
hsa-miR-145-5p	EGFR
hsa-miR-146a-5p	EGFR
hsa-miR-155-5p	EGFR
hsa-miR-16-5p	EGFR
hsa-miR-21-5p	EGFR
hsa-miR-218-5p	EGFR
hsa-miR-219a-5p	EGFR
hsa-miR-27a-3p	EGFR
hsa-miR-302b-3p	EGFR
hsa-miR-30a-5p	EGFR
hsa-miR-335-5p	EGFR
hsa-miR-542-5p	EGFR
hsa-miR-574-3p	EGFR
hsa-miR-7-5p	EGFR
hsa-let-7b-5p	EP300
hsa-miR-1296-3p	EP300
hsa-miR-140-5p	EP300
hsa-miR-149-5p	EP300
hsa-miR-150-5p	EP300
hsa-miR-181b-5p	EP300
hsa-miR-181d-5p	EP300
hsa-miR-182-5p	EP300
hsa-miR-193b-3p	EP300
hsa-miR-194-5p	EP300
hsa-miR-200b-3p	EP300
hsa-miR-200c-3p	EP300
hsa-miR-23b-3p	EP300
hsa-miR-25-3p	EP300
hsa-miR-26b-5p	EP300
hsa-miR-30a-3p	EP300
hsa-miR-30c-5p	EP300
hsa-miR-328-5p	EP300
hsa-miR-374a-5p	EP300
hsa-miR-429	EP300
hsa-miR-574-3p	EP300
hsa-miR-574-5p	EP300
hsa-miR-615-3p	EP300
hsa-miR-92a-3p	EP300
hsa-miR-9-5p	EP300
hsa-miR-1228-3p	EPB41
hsa-miR-1236-3p	EPB41
hsa-miR-1268a	EPB41
hsa-miR-1268b	EPB41
hsa-miR-1299	EPB41
hsa-miR-140-3p	EPB41
hsa-miR-148b-3p	EPB41
hsa-miR-1908-3p	EPB41
hsa-miR-196a-3p	EPB41
hsa-miR-24-3p	EPB41
hsa-miR-30a-5p	EPB41
hsa-miR-30b-5p	EPB41
hsa-miR-30c-5p	EPB41
hsa-miR-30d-5p	EPB41
hsa-miR-30e-5p	EPB41
hsa-miR-320a	EPB41
hsa-miR-320b	EPB41
hsa-miR-342-3p	EPB41
hsa-miR-423-5p	EPB41
hsa-miR-4284	EPB41
hsa-miR-5001-3p	EPB41
hsa-miR-508-5p	EPB41
hsa-miR-544a	EPB41
hsa-miR-671-5p	EPB41
hsa-miR-766-3p	EPB41
hsa-miR-875-3p	EPB41
hsa-miR-1226-3p	EPB41L1
hsa-miR-128-3p	EPB41L1
hsa-miR-129-5p	EPB41L1
hsa-miR-411-5p	EPB41L1
hsa-miR-4286	EPB41L1
hsa-miR-498	EPB41L1
hsa-miR-590-3p	EPB41L1
hsa-miR-765	EPB41L1
hsa-miR-876-5p	EPB41L1
hsa-miR-10a-5p	EPB41L2
hsa-miR-155-5p	EPB41L2
hsa-miR-17-5p	EPB41L2
hsa-miR-222-3p	EPB41L2
hsa-miR-331-3p	EPB41L2
hsa-miR-34a-5p	EPB41L2
hsa-let-7b-5p	EPB41L3
hsa-miR-1297	EPB41L3
hsa-miR-1305	EPB41L3
hsa-miR-223-3p	EPB41L3
hsa-miR-26a-5p	EPB41L3
hsa-miR-26b-5p	EPB41L3
hsa-miR-498	EPB41L3
hsa-miR-627-3p	EPB41L3
hsa-miR-92a-3p	EPB41L3
hsa-miR-124-3p	ERBB2
hsa-miR-1254	ERBB2
hsa-miR-125a-5p	ERBB2
hsa-miR-125b-5p	ERBB2
hsa-miR-134-5p	ERBB2
hsa-miR-193a-3p	ERBB2
hsa-miR-193a-5p	ERBB2
hsa-miR-199a-5p	ERBB2
hsa-miR-199b-5p	ERBB2
hsa-miR-205-5p	ERBB2
hsa-miR-211-3p	ERBB2
hsa-miR-2116-5p	ERBB2
hsa-miR-21-5p	ERBB2
hsa-miR-25-3p	ERBB2
hsa-miR-301a-5p	ERBB2
hsa-miR-3127-5p	ERBB2
hsa-miR-3140-3p	ERBB2
hsa-miR-323b-5p	ERBB2
hsa-miR-326	ERBB2
hsa-miR-328-5p	ERBB2
hsa-miR-329-5p	ERBB2
hsa-miR-331-3p	ERBB2
hsa-miR-375	ERBB2
hsa-miR-486-3p	ERBB2
hsa-miR-498	ERBB2
hsa-miR-541-3p	ERBB2
hsa-miR-548d-3p	ERBB2
hsa-miR-552-3p	ERBB2
hsa-miR-593-3p	ERBB2
hsa-miR-155-5p	EXOC3
hsa-miR-7-5p	EXOC3
hsa-miR-33a-5p	EXOC4
hsa-miR-124-3p	F11R
hsa-miR-145-5p	F11R
hsa-miR-335-5p	F11R
hsa-miR-342-3p	F11R
hsa-miR-3613-5p	F11R
hsa-miR-377-3p	F11R
hsa-miR-455-3p	F11R
hsa-miR-522-3p	F11R
hsa-miR-10a-5p	FGFR1
hsa-miR-124-3p	FGFR1
hsa-miR-1281	FGFR1
hsa-miR-1304-3p	FGFR1
hsa-miR-1307-3p	FGFR1
hsa-miR-133b	FGFR1
hsa-miR-149-5p	FGFR1
hsa-miR-16-5p	FGFR1
hsa-miR-181b-5p	FGFR1
hsa-miR-198	FGFR1
hsa-miR-214-3p	FGFR1
hsa-miR-296-3p	FGFR1
hsa-miR-424-5p	FGFR1
hsa-miR-4284	FGFR1
hsa-miR-503-5p	FGFR1
hsa-miR-561-5p	FGFR1
hsa-miR-744-5p	FGFR1
hsa-let-7g-5p	FN1
hsa-miR-200b-3p	FN1
hsa-miR-200c-3p	FN1
hsa-miR-218-5p	FN1
hsa-miR-26b-5p	FN1
hsa-miR-615-3p	FN1
hsa-miR-125a-3p	FYN
hsa-miR-128-3p	FYN
hsa-miR-34c-3p	FYN
hsa-miR-431-5p	FYN
hsa-miR-584-5p	FYN
hsa-miR-186-5p	GNAI1
hsa-miR-320a	GNAI1
hsa-miR-320c	GNAI1
hsa-miR-320d	GNAI1
hsa-miR-329-3p	GNAI1
hsa-miR-362-3p	GNAI1
hsa-miR-409-5p	GNAI1
hsa-miR-603	GNAI1
hsa-miR-124-3p	GNAI2
hsa-miR-138-5p	GNAI2
hsa-miR-148b-3p	GNAI2
hsa-miR-1908-5p	GNAI2
hsa-miR-218-5p	GNAI2
hsa-miR-30a-5p	GNAI2
hsa-miR-30b-5p	GNAI2
hsa-miR-30c-5p	GNAI2
hsa-miR-30d-5p	GNAI2
hsa-miR-30e-5p	GNAI2
hsa-miR-3150b-3p	GNAI2
hsa-miR-455-3p	GNAI2
hsa-miR-625-5p	GNAI2
hsa-miR-663a	GNAI2
hsa-miR-92b-3p	GNAI2
hsa-miR-935	GNAI2
hsa-miR-939-5p	GNAI2
hsa-miR-124-3p	GNAI3
hsa-miR-181a-5p	GNAI3
hsa-miR-431-5p	GNAI3
hsa-miR-1185-1-3p	GSK3B
hsa-miR-1185-2-3p	GSK3B
hsa-miR-1297	GSK3B
hsa-miR-155-5p	GSK3B
hsa-miR-15a-5p	GSK3B
hsa-miR-15b-5p	GSK3B
hsa-miR-16-5p	GSK3B
hsa-miR-182-5p	GSK3B
hsa-miR-183-5p	GSK3B
hsa-miR-190a-3p	GSK3B
hsa-miR-1910-5p	GSK3B
hsa-miR-195-5p	GSK3B
hsa-miR-199a-5p	GSK3B
hsa-miR-26a-5p	GSK3B
hsa-miR-26b-5p	GSK3B
hsa-miR-29b-3p	GSK3B
hsa-miR-3065-3p	GSK3B
hsa-miR-346	GSK3B
hsa-miR-3606-3p	GSK3B
hsa-miR-369-3p	GSK3B
hsa-miR-374a-5p	GSK3B
hsa-miR-374b-5p	GSK3B
hsa-miR-377-3p	GSK3B
hsa-miR-409-3p	GSK3B
hsa-miR-409-5p	GSK3B
hsa-miR-410-3p	GSK3B
hsa-miR-513a-3p	GSK3B
hsa-miR-513c-3p	GSK3B
hsa-miR-92a-3p	GSK3B
hsa-miR-96-5p	GSK3B
hsa-miR-98-3p	GSK3B
hsa-miR-122-5p	GSTM3
hsa-miR-1304-3p	GSTM3
hsa-miR-1307-3p	GSTM3
hsa-miR-4284	GSTM3
hsa-miR-5001-3p	GSTM3
hsa-miR-92b-3p	GSTM3
hsa-miR-484	HCLS1
hsa-let-7a-5p	HRAS
hsa-let-7b-5p	HRAS
hsa-miR-139-5p	HRAS
hsa-miR-143-3p	HRAS
hsa-miR-181a-5p	HRAS
hsa-miR-181d-5p	HRAS
hsa-miR-615-3p	HRAS
hsa-miR-663a	HRAS
hsa-miR-146a-5p	HSPA1A
hsa-miR-15a-5p	HSPA1A
hsa-miR-16-5p	HSPA1A
hsa-miR-335-5p	HSPA1A
hsa-miR-34a-5p	HSPA1A
hsa-miR-496	HSPA1A
hsa-miR-595	HSPA1A
hsa-let-7b-5p	HSPA1B
hsa-miR-106b-5p	HSPA1B
hsa-miR-10a-5p	HSPA1B
hsa-miR-10b-5p	HSPA1B
hsa-miR-1226-3p	HSPA1B
hsa-miR-125b-5p	HSPA1B
hsa-miR-1276	HSPA1B
hsa-miR-1296-5p	HSPA1B
hsa-miR-132-3p	HSPA1B
hsa-miR-142-3p	HSPA1B
hsa-miR-146b-5p	HSPA1B
hsa-miR-149-5p	HSPA1B
hsa-miR-15a-5p	HSPA1B
hsa-miR-15b-5p	HSPA1B
hsa-miR-16-5p	HSPA1B
hsa-miR-181a-5p	HSPA1B
hsa-miR-181b-5p	HSPA1B
hsa-miR-181c-5p	HSPA1B
hsa-miR-181d-5p	HSPA1B
hsa-miR-183-5p	HSPA1B
hsa-miR-193b-3p	HSPA1B
hsa-miR-195-5p	HSPA1B
hsa-miR-197-3p	HSPA1B
hsa-miR-212-3p	HSPA1B
hsa-miR-221-3p	HSPA1B
hsa-miR-22-3p	HSPA1B
hsa-miR-25-3p	HSPA1B
hsa-miR-296-3p	HSPA1B
hsa-miR-30d-5p	HSPA1B
hsa-miR-324-3p	HSPA1B
hsa-miR-324-5p	HSPA1B
hsa-miR-326	HSPA1B
hsa-miR-328-3p	HSPA1B
hsa-miR-330-5p	HSPA1B
hsa-miR-331-3p	HSPA1B
hsa-miR-335-5p	HSPA1B
hsa-miR-339-5p	HSPA1B
hsa-miR-340-5p	HSPA1B
hsa-miR-34a-5p	HSPA1B
hsa-miR-34c-5p	HSPA1B
hsa-miR-3613-3p	HSPA1B
hsa-miR-361-5p	HSPA1B
hsa-miR-423-3p	HSPA1B
hsa-miR-424-5p	HSPA1B
hsa-miR-449a	HSPA1B
hsa-miR-449b-5p	HSPA1B
hsa-miR-455-3p	HSPA1B
hsa-miR-484	HSPA1B
hsa-miR-495-3p	HSPA1B
hsa-miR-497-5p	HSPA1B
hsa-miR-505-3p	HSPA1B
hsa-miR-520d-5p	HSPA1B
hsa-miR-545-3p	HSPA1B
hsa-miR-548ah-3p	HSPA1B
hsa-miR-548d-3p	HSPA1B
hsa-miR-548h-3p	HSPA1B
hsa-miR-548j-3p	HSPA1B
hsa-miR-548z	HSPA1B
hsa-miR-570-3p	HSPA1B
hsa-miR-579-3p	HSPA1B
hsa-miR-615-3p	HSPA1B
hsa-miR-627-5p	HSPA1B
hsa-miR-652-3p	HSPA1B
hsa-miR-664a-3p	HSPA1B
hsa-miR-664b-3p	HSPA1B
hsa-miR-744-5p	HSPA1B
hsa-miR-92a-3p	HSPA1B
hsa-miR-92b-3p	HSPA1B
hsa-miR-940	HSPA1B
hsa-let-7b-5p	HSPA8
hsa-miR-106a-5p	HSPA8
hsa-miR-106b-5p	HSPA8
hsa-miR-10a-5p	HSPA8
hsa-miR-130a-3p	HSPA8
hsa-miR-130b-3p	HSPA8
hsa-miR-142-5p	HSPA8
hsa-miR-149-5p	HSPA8
hsa-miR-151a-5p	HSPA8
hsa-miR-15b-5p	HSPA8
hsa-miR-16-5p	HSPA8
hsa-miR-17-5p	HSPA8
hsa-miR-20a-5p	HSPA8
hsa-miR-20b-5p	HSPA8
hsa-miR-25-3p	HSPA8
hsa-miR-26a-5p	HSPA8
hsa-miR-301a-3p	HSPA8
hsa-miR-320a	HSPA8
hsa-miR-324-3p	HSPA8
hsa-miR-331-3p	HSPA8
hsa-miR-338-5p	HSPA8
hsa-miR-340-5p	HSPA8
hsa-miR-448	HSPA8
hsa-miR-454-3p	HSPA8
hsa-miR-519a-3p	HSPA8
hsa-miR-519b-3p	HSPA8
hsa-miR-519c-3p	HSPA8
hsa-miR-519d-3p	HSPA8
hsa-miR-548ah-5p	HSPA8
hsa-miR-587	HSPA8
hsa-miR-615-3p	HSPA8
hsa-miR-877-5p	HSPA8
hsa-miR-92a-3p	HSPA8
hsa-miR-93-5p	HSPA8
hsa-let-7a-5p	IGF1R
hsa-let-7b-5p	IGF1R
hsa-let-7c-5p	IGF1R
hsa-let-7d-5p	IGF1R
hsa-let-7e-5p	IGF1R
hsa-let-7f-5p	IGF1R
hsa-let-7g-5p	IGF1R
hsa-let-7i-5p	IGF1R
hsa-miR-100-5p	IGF1R
hsa-miR-122-5p	IGF1R
hsa-miR-1226-3p	IGF1R
hsa-miR-1253	IGF1R
hsa-miR-1271-5p	IGF1R
hsa-miR-1275	IGF1R
hsa-miR-133a-3p	IGF1R
hsa-miR-133b	IGF1R
hsa-miR-138-5p	IGF1R
hsa-miR-139-5p	IGF1R
hsa-miR-140-5p	IGF1R
hsa-miR-143-3p	IGF1R
hsa-miR-145-5p	IGF1R
hsa-miR-152-3p	IGF1R
hsa-miR-16-5p	IGF1R
hsa-miR-181b-5p	IGF1R
hsa-miR-182-5p	IGF1R
hsa-miR-1827	IGF1R
hsa-miR-183-5p	IGF1R
hsa-miR-185-5p	IGF1R
hsa-miR-190a-3p	IGF1R
hsa-miR-1910-3p	IGF1R
hsa-miR-192-5p	IGF1R
hsa-miR-194-5p	IGF1R
hsa-miR-196a-5p	IGF1R
hsa-miR-202-3p	IGF1R
hsa-miR-206	IGF1R
hsa-miR-215-5p	IGF1R
hsa-miR-21-5p	IGF1R
hsa-miR-218-5p	IGF1R
hsa-miR-223-3p	IGF1R
hsa-miR-224-5p	IGF1R
hsa-miR-2682-5p	IGF1R
hsa-miR-26b-5p	IGF1R
hsa-miR-302a-3p	IGF1R
hsa-miR-302b-3p	IGF1R
hsa-miR-302c-3p	IGF1R
hsa-miR-302d-3p	IGF1R
hsa-miR-302e	IGF1R
hsa-miR-30a-5p	IGF1R
hsa-miR-3180-5p	IGF1R
hsa-miR-320a	IGF1R
hsa-miR-329-3p	IGF1R
hsa-miR-335-5p	IGF1R
hsa-miR-340-5p	IGF1R
hsa-miR-342-3p	IGF1R
hsa-miR-34a-5p	IGF1R
hsa-miR-3613-3p	IGF1R
hsa-miR-362-3p	IGF1R
hsa-miR-363-5p	IGF1R
hsa-miR-372-3p	IGF1R
hsa-miR-373-3p	IGF1R
hsa-miR-375	IGF1R
hsa-miR-376a-3p	IGF1R
hsa-miR-377-3p	IGF1R
hsa-miR-383-5p	IGF1R
hsa-miR-3916	IGF1R
hsa-miR-4458	IGF1R
hsa-miR-449c-5p	IGF1R
hsa-miR-450a-2-3p	IGF1R
hsa-miR-4792	IGF1R
hsa-miR-484	IGF1R
hsa-miR-492	IGF1R
hsa-miR-494-3p	IGF1R
hsa-miR-497-5p	IGF1R
hsa-miR-5001-3p	IGF1R
hsa-miR-5010-5p	IGF1R
hsa-miR-502-5p	IGF1R
hsa-miR-503-5p	IGF1R
hsa-miR-518c-5p	IGF1R
hsa-miR-520a-3p	IGF1R
hsa-miR-520a-5p	IGF1R
hsa-miR-520b	IGF1R
hsa-miR-520c-3p	IGF1R
hsa-miR-520d-3p	IGF1R
hsa-miR-520e	IGF1R
hsa-miR-522-3p	IGF1R
hsa-miR-525-5p	IGF1R
hsa-miR-539-5p	IGF1R
hsa-miR-544a	IGF1R
hsa-miR-548ah-5p	IGF1R
hsa-miR-548d-3p	IGF1R
hsa-miR-548h-3p	IGF1R
hsa-miR-548n	IGF1R
hsa-miR-548q	IGF1R
hsa-miR-548z	IGF1R
hsa-miR-570-3p	IGF1R
hsa-miR-577	IGF1R
hsa-miR-592	IGF1R
hsa-miR-597-5p	IGF1R
hsa-miR-603	IGF1R
hsa-miR-625-5p	IGF1R
hsa-miR-630	IGF1R
hsa-miR-6511a-5p	IGF1R
hsa-miR-7-5p	IGF1R
hsa-miR-885-3p	IGF1R
hsa-miR-885-5p	IGF1R
hsa-miR-92a-3p	IGF1R
hsa-miR-940	IGF1R
hsa-miR-96-5p	IGF1R
hsa-miR-98-5p	IGF1R
hsa-miR-99a-5p	IGF1R
hsa-miR-124-3p	IL1R1
hsa-miR-192-5p	IL1R1
hsa-miR-197-3p	IL1R1
hsa-miR-215-5p	IL1R1
hsa-miR-26b-5p	IL1R2
hsa-miR-155-5p	INADL
hsa-miR-15b-5p	INADL
hsa-miR-1827	INADL
hsa-miR-204-5p	INADL
hsa-miR-211-5p	INADL
hsa-miR-485-5p	INADL
hsa-miR-490-3p	INADL
hsa-miR-548b-3p	INADL
hsa-miR-578	INADL
hsa-miR-665	INADL
hsa-miR-940	INADL
hsa-miR-124-3p	IQGAP1
hsa-miR-192-5p	IQGAP1
hsa-miR-215-5p	IQGAP1
hsa-miR-3074-3p	IQGAP1
hsa-miR-324-3p	IQGAP1
hsa-miR-376a-3p	IQGAP1
hsa-miR-544a	IQGAP1
hsa-miR-92a-3p	IQGAP1
hsa-miR-105-5p	IRS1
hsa-miR-1185-1-3p	IRS1
hsa-miR-1185-2-3p	IRS1
hsa-miR-126-3p	IRS1
hsa-miR-145-5p	IRS1
hsa-miR-148a-3p	IRS1
hsa-miR-152-3p	IRS1
hsa-miR-190a-3p	IRS1
hsa-miR-200b-3p	IRS1
hsa-miR-200c-3p	IRS1
hsa-miR-329-3p	IRS1
hsa-miR-362-3p	IRS1
hsa-miR-429	IRS1
hsa-miR-603	IRS1
hsa-miR-7-5p	IRS1
hsa-miR-1236-3p	ITGA1
hsa-miR-190a-3p	ITGA1
hsa-miR-297	ITGA1
hsa-miR-3065-5p	ITGA1
hsa-miR-335-5p	ITGA1
hsa-miR-567	ITGA1
hsa-miR-574-5p	ITGA1
hsa-miR-576-5p	ITGA1
hsa-let-7a-5p	ITGA3
hsa-let-7b-5p	ITGA3
hsa-let-7c-5p	ITGA3
hsa-let-7d-5p	ITGA3
hsa-let-7e-5p	ITGA3
hsa-let-7f-5p	ITGA3
hsa-let-7g-5p	ITGA3
hsa-let-7i-5p	ITGA3
hsa-miR-1225-3p	ITGA3
hsa-miR-1233-3p	ITGA3
hsa-miR-124-3p	ITGA3
hsa-miR-202-3p	ITGA3
hsa-miR-26b-5p	ITGA3
hsa-miR-300	ITGA3
hsa-miR-30c-1-3p	ITGA3
hsa-miR-381-3p	ITGA3
hsa-miR-4458	ITGA3
hsa-miR-450a-1-3p	ITGA3
hsa-miR-485-5p	ITGA3
hsa-miR-520d-5p	ITGA3
hsa-miR-665	ITGA3
hsa-miR-887-5p	ITGA3
hsa-miR-98-3p	ITGA3
hsa-miR-98-5p	ITGA3
hsa-miR-30c-5p	ITGA4
hsa-miR-148a-3p	ITGA5
hsa-miR-148b-3p	ITGA5
hsa-miR-152-3p	ITGA5
hsa-miR-183-5p	ITGA5
hsa-miR-205-5p	ITGA5
hsa-miR-3065-3p	ITGA5
hsa-miR-30a-3p	ITGA5
hsa-miR-30e-3p	ITGA5
hsa-miR-31-5p	ITGA5
hsa-miR-484	ITGA5
hsa-miR-92a-3p	ITGA5
hsa-miR-98-5p	ITGA5
hsa-miR-15b-5p	ITGA6
hsa-miR-29a-3p	ITGA6
hsa-miR-29b-3p	ITGA6
hsa-miR-29c-3p	ITGA6
hsa-miR-30a-5p	ITGA6
hsa-miR-32-5p	ITGA6
hsa-miR-34a-5p	ITGA6
hsa-miR-615-3p	ITGA7
hsa-miR-142-3p	ITGAV
hsa-miR-192-5p	ITGAV
hsa-miR-196a-5p	ITGAV
hsa-miR-215-5p	ITGAV
hsa-miR-218-5p	ITGAV
hsa-miR-32-5p	ITGAV
hsa-miR-106a-5p	ITGB1
hsa-miR-106b-5p	ITGB1
hsa-miR-124-3p	ITGB1
hsa-miR-130b-3p	ITGB1
hsa-miR-134-5p	ITGB1
hsa-miR-17-5p	ITGB1
hsa-miR-183-5p	ITGB1
hsa-miR-186-5p	ITGB1
hsa-miR-1910-5p	ITGB1
hsa-miR-192-5p	ITGB1
hsa-miR-20a-5p	ITGB1
hsa-miR-20b-5p	ITGB1
hsa-miR-215-5p	ITGB1
hsa-miR-218-5p	ITGB1
hsa-miR-221-5p	ITGB1
hsa-miR-223-3p	ITGB1
hsa-miR-25-3p	ITGB1
hsa-miR-29b-3p	ITGB1
hsa-miR-375	ITGB1
hsa-miR-4521	ITGB1
hsa-miR-455-3p	ITGB1
hsa-miR-519d-3p	ITGB1
hsa-miR-548ah-5p	ITGB1
hsa-miR-548n	ITGB1
hsa-miR-769-5p	ITGB1
hsa-miR-93-5p	ITGB1
hsa-miR-155-5p	ITGB4
hsa-miR-16-5p	ITGB4
hsa-miR-30a-5p	ITGB4
hsa-miR-335-5p	ITGB4
hsa-let-7b-5p	ITGB5
hsa-miR-155-5p	ITGB5
hsa-miR-335-5p	ITGB5
hsa-miR-25-5p	JAM2
hsa-miR-26b-5p	JAM2
hsa-miR-455-3p	JAM2
hsa-miR-101-3p	JUN
hsa-miR-139-5p	JUN
hsa-miR-149-5p	JUN
hsa-miR-155-5p	JUN
hsa-miR-15a-5p	JUN
hsa-miR-16-5p	JUN
hsa-miR-200b-3p	JUN
hsa-miR-200c-3p	JUN
hsa-miR-26b-5p	JUN
hsa-miR-29c-3p	JUN
hsa-miR-30a-5p	JUN
hsa-miR-342-3p	JUN
hsa-miR-374c-5p	JUN
hsa-miR-429	JUN
hsa-miR-655-3p	JUN
hsa-miR-93-5p	JUN
hsa-let-7a-5p	KRAS
hsa-let-7g-5p	KRAS
hsa-miR-126-3p	KRAS
hsa-miR-134-5p	KRAS
hsa-miR-143-3p	KRAS
hsa-miR-152-3p	KRAS
hsa-miR-155-5p	KRAS
hsa-miR-16-5p	KRAS
hsa-miR-181a-5p	KRAS
hsa-miR-181c-5p	KRAS
hsa-miR-183-5p	KRAS
hsa-miR-193a-3p	KRAS
hsa-miR-193b-3p	KRAS
hsa-miR-200b-3p	KRAS
hsa-miR-200c-3p	KRAS
hsa-miR-206	KRAS
hsa-miR-216b-5p	KRAS
hsa-miR-217	KRAS
hsa-miR-224-5p	KRAS
hsa-miR-27a-3p	KRAS
hsa-miR-30a-3p	KRAS
hsa-miR-30e-3p	KRAS
hsa-miR-3192-5p	KRAS
hsa-miR-326	KRAS
hsa-miR-330-5p	KRAS
hsa-miR-340-5p	KRAS
hsa-miR-3606-3p	KRAS
hsa-miR-365a-3p	KRAS
hsa-miR-3916	KRAS
hsa-miR-429	KRAS
hsa-miR-433-3p	KRAS
hsa-miR-487b-3p	KRAS
hsa-miR-5010-3p	KRAS
hsa-miR-513a-3p	KRAS
hsa-miR-513c-3p	KRAS
hsa-miR-514a-5p	KRAS
hsa-miR-548ah-3p	KRAS
hsa-miR-548j-3p	KRAS
hsa-miR-642a-5p	KRAS
hsa-miR-671-5p	KRAS
hsa-miR-873-5p	KRAS
hsa-miR-877-5p	KRAS
hsa-miR-892b	KRAS
hsa-miR-96-5p	KRAS
hsa-miR-193b-3p	LEF1
hsa-miR-218-5p	LEF1
hsa-miR-34a-5p	LEF1
hsa-miR-34c-3p	LEF1
hsa-miR-449a	LEF1
hsa-miR-3202	LLGL2
hsa-miR-335-5p	LLGL2
hsa-miR-5196-5p	LLGL2
hsa-miR-548ah-3p	LLGL2
hsa-miR-548d-3p	LLGL2
hsa-miR-548h-3p	LLGL2
hsa-miR-548j-3p	LLGL2
hsa-miR-548z	LLGL2
hsa-miR-26b-5p	LYZ
hsa-miR-3613-3p	LYZ
hsa-miR-371a-5p	LYZ
hsa-miR-371b-5p	LYZ
hsa-miR-508-5p	LYZ
hsa-miR-661	LYZ
hsa-miR-766-3p	LYZ
hsa-miR-873-3p	LYZ
hsa-miR-24-3p	MAGI1
hsa-miR-324-3p	MAGI1
hsa-miR-335-5p	MAGI1
hsa-miR-34a-5p	MAGI1
hsa-miR-1285-3p	MAGI3
hsa-miR-1293	MAGI3
hsa-miR-129-5p	MAGI3
hsa-miR-363-5p	MAGI3
hsa-miR-508-5p	MAGI3
hsa-miR-612	MAGI3
hsa-miR-661	MAGI3
hsa-miR-766-3p	MAGI3
hsa-miR-769-5p	MAGI3
hsa-miR-101-3p	MAP2K1
hsa-miR-128-3p	MAP2K1
hsa-miR-142-5p	MAP2K1
hsa-miR-181a-5p	MAP2K1
hsa-miR-181b-5p	MAP2K1
hsa-miR-204-5p	MAP2K1
hsa-miR-211-5p	MAP2K1
hsa-miR-30c-5p	MAP2K1
hsa-miR-34a-5p	MAP2K1
hsa-miR-34b-3p	MAP2K1
hsa-miR-34c-5p	MAP2K1
hsa-miR-424-5p	MAP2K1
hsa-miR-448	MAP2K1
hsa-miR-449a	MAP2K1
hsa-miR-494-3p	MAP2K1
hsa-miR-497-5p	MAP2K1
hsa-miR-548a-5p	MAP2K1
hsa-miR-548ak	MAP2K1
hsa-miR-548am-5p	MAP2K1
hsa-miR-548ar-5p	MAP2K1
hsa-miR-548c-5p	MAP2K1
hsa-miR-548d-5p	MAP2K1
hsa-miR-548h-5p	MAP2K1
hsa-miR-548i	MAP2K1
hsa-miR-548j-5p	MAP2K1
hsa-miR-548k	MAP2K1
hsa-miR-548l	MAP2K1
hsa-miR-548o-5p	MAP2K1
hsa-miR-548y	MAP2K1
hsa-miR-889-3p	MAP2K1
hsa-miR-103a-3p	MAP3K7
hsa-miR-107	MAP3K7
hsa-miR-10a-5p	MAP3K7
hsa-miR-1226-5p	MAP3K7
hsa-miR-1305	MAP3K7
hsa-miR-143-3p	MAP3K7
hsa-miR-15a-5p	MAP3K7
hsa-miR-15b-5p	MAP3K7
hsa-miR-16-5p	MAP3K7
hsa-miR-1910-3p	MAP3K7
hsa-miR-195-5p	MAP3K7
hsa-miR-2682-5p	MAP3K7
hsa-miR-34a-5p	MAP3K7
hsa-miR-424-5p	MAP3K7
hsa-miR-449c-5p	MAP3K7
hsa-miR-4524a-5p	MAP3K7
hsa-miR-497-5p	MAP3K7
hsa-miR-503-5p	MAP3K7
hsa-miR-545-3p	MAP3K7
hsa-miR-579-3p	MAP3K7
hsa-miR-599	MAP3K7
hsa-miR-607	MAP3K7
hsa-miR-6511a-5p	MAP3K7
hsa-miR-664b-3p	MAP3K7
hsa-miR-940	MAP3K7
hsa-let-7b-5p	MAPK1
hsa-miR-106a-5p	MAPK1
hsa-miR-106b-5p	MAPK1
hsa-miR-1200	MAPK1
hsa-miR-122-5p	MAPK1
hsa-miR-1244	MAPK1
hsa-miR-1255a	MAPK1
hsa-miR-1255b-5p	MAPK1
hsa-miR-1268a	MAPK1
hsa-miR-1268b	MAPK1
hsa-miR-1307-3p	MAPK1
hsa-miR-130a-3p	MAPK1
hsa-miR-130b-3p	MAPK1
hsa-miR-132-3p	MAPK1
hsa-miR-142-5p	MAPK1
hsa-miR-143-3p	MAPK1
hsa-miR-15b-5p	MAPK1
hsa-miR-17-5p	MAPK1
hsa-miR-181a-5p	MAPK1
hsa-miR-196a-5p	MAPK1
hsa-miR-196b-5p	MAPK1
hsa-miR-199a-3p	MAPK1
hsa-miR-19a-3p	MAPK1
hsa-miR-19b-3p	MAPK1
hsa-miR-20a-5p	MAPK1
hsa-miR-20b-5p	MAPK1
hsa-miR-2110	MAPK1
hsa-miR-214-3p	MAPK1
hsa-miR-216b-5p	MAPK1
hsa-miR-28-5p	MAPK1
hsa-miR-301a-3p	MAPK1
hsa-miR-30a-5p	MAPK1
hsa-miR-3150b-3p	MAPK1
hsa-miR-320a	MAPK1
hsa-miR-335-5p	MAPK1
hsa-miR-3605-5p	MAPK1
hsa-miR-3614-3p	MAPK1
hsa-miR-4286	MAPK1
hsa-miR-450a-2-3p	MAPK1
hsa-miR-454-3p	MAPK1
hsa-miR-4741	MAPK1
hsa-miR-487a-3p	MAPK1
hsa-miR-494-3p	MAPK1
hsa-miR-498	MAPK1
hsa-miR-499a-3p	MAPK1
hsa-miR-499b-3p	MAPK1
hsa-miR-504-3p	MAPK1
hsa-miR-513a-5p	MAPK1
hsa-miR-519a-3p	MAPK1
hsa-miR-519b-3p	MAPK1
hsa-miR-519c-3p	MAPK1
hsa-miR-519d-3p	MAPK1
hsa-miR-548ah-5p	MAPK1
hsa-miR-566	MAPK1
hsa-miR-573	MAPK1
hsa-miR-584-5p	MAPK1
hsa-miR-585-3p	MAPK1
hsa-miR-660-3p	MAPK1
hsa-miR-766-3p	MAPK1
hsa-miR-769-5p	MAPK1
hsa-miR-92b-3p	MAPK1
hsa-miR-93-5p	MAPK1
hsa-miR-208a-3p	MAPK10
hsa-miR-208b-3p	MAPK10
hsa-miR-221-3p	MAPK10
hsa-miR-342-5p	MAPK10
hsa-miR-4455	MAPK10
hsa-miR-450a-2-3p	MAPK10
hsa-miR-499a-5p	MAPK10
hsa-miR-574-5p	MAPK10
hsa-miR-608	MAPK10
hsa-miR-641	MAPK10
hsa-miR-320b	MAPK3
hsa-miR-34a-5p	MAPK3
hsa-miR-423-3p	MAPK3
hsa-miR-483-5p	MAPK3
hsa-miR-143-3p	MAPK7
hsa-miR-200b-3p	MAPK7
hsa-miR-200c-3p	MAPK7
hsa-miR-296-3p	MAPK7
hsa-miR-369-3p	MAPK7
hsa-miR-374a-5p	MAPK7
hsa-miR-374b-5p	MAPK7
hsa-miR-429	MAPK7
hsa-miR-744-5p	MAPK7
hsa-miR-10a-5p	MAPK8
hsa-miR-125a-5p	MAPK8
hsa-miR-140-3p	MAPK8
hsa-miR-193a-3p	MAPK8
hsa-miR-193b-3p	MAPK8
hsa-miR-199a-3p	MAPK8
hsa-miR-214-3p	MAPK8
hsa-miR-30a-5p	MAPK8
hsa-miR-30b-5p	MAPK8
hsa-miR-30c-5p	MAPK8
hsa-miR-30d-5p	MAPK8
hsa-miR-30e-5p	MAPK8
hsa-miR-33a-5p	MAPK8
hsa-miR-33b-5p	MAPK8
hsa-miR-3613-3p	MAPK8
hsa-miR-371b-5p	MAPK8
hsa-miR-421	MAPK8
hsa-miR-433-3p	MAPK8
hsa-miR-450b-5p	MAPK8
hsa-miR-4524a-5p	MAPK8
hsa-miR-496	MAPK8
hsa-miR-507	MAPK8
hsa-miR-590-3p	MAPK8
hsa-miR-664a-3p	MAPK8
hsa-miR-877-5p	MAPK8
hsa-miR-888-5p	MAPK8
hsa-miR-892b	MAPK8
hsa-miR-92a-3p	MAPK8
hsa-miR-106a-5p	MAPK9
hsa-miR-106b-5p	MAPK9
hsa-miR-1178-3p	MAPK9
hsa-miR-141-3p	MAPK9
hsa-miR-17-5p	MAPK9
hsa-miR-192-5p	MAPK9
hsa-miR-199a-3p	MAPK9
hsa-miR-20a-5p	MAPK9
hsa-miR-20b-5p	MAPK9
hsa-miR-215-5p	MAPK9
hsa-miR-27b-3p	MAPK9
hsa-miR-7-5p	MAPK9
hsa-miR-92a-3p	MAPK9
hsa-miR-93-5p	MAPK9
hsa-miR-101-3p	MET
hsa-miR-1303	MET
hsa-miR-130a-3p	MET
hsa-miR-133b	MET
hsa-miR-137	MET
hsa-miR-144-3p	MET
hsa-miR-148a-3p	MET
hsa-miR-198	MET
hsa-miR-199a-3p	MET
hsa-miR-206	MET
hsa-miR-218-5p	MET
hsa-miR-23b-3p	MET
hsa-miR-27a-3p	MET
hsa-miR-30a-5p	MET
hsa-miR-31-5p	MET
hsa-miR-320a	MET
hsa-miR-340-5p	MET
hsa-miR-34a-5p	MET
hsa-miR-34b-3p	MET
hsa-miR-34c-5p	MET
hsa-miR-409-3p	MET
hsa-miR-410-3p	MET
hsa-miR-449a	MET
hsa-miR-449b-5p	MET
hsa-miR-562	MET
hsa-miR-124-3p	MLLT4
hsa-miR-15b-5p	MLLT4
hsa-miR-335-5p	MLLT4
hsa-miR-346	MLLT4
hsa-miR-92a-3p	MLLT4
hsa-miR-130b-3p	MPP5
hsa-miR-148a-3p	MPP5
hsa-miR-155-5p	MPP5
hsa-miR-181a-5p	MPP5
hsa-miR-181b-5p	MPP5
hsa-miR-181c-5p	MPP5
hsa-miR-181d-5p	MPP5
hsa-miR-192-5p	MPP5
hsa-miR-21-5p	MPP5
hsa-miR-302a-3p	MPP5
hsa-miR-302b-3p	MPP5
hsa-miR-302c-3p	MPP5
hsa-miR-302d-3p	MPP5
hsa-miR-302e	MPP5
hsa-miR-372-3p	MPP5
hsa-miR-373-3p	MPP5
hsa-miR-374a-5p	MPP5
hsa-miR-374b-5p	MPP5
hsa-miR-375	MPP5
hsa-miR-519a-3p	MPP5
hsa-miR-519b-3p	MPP5
hsa-miR-519c-3p	MPP5
hsa-miR-520a-3p	MPP5
hsa-miR-520b	MPP5
hsa-miR-520c-3p	MPP5
hsa-miR-520d-3p	MPP5
hsa-miR-520e	MPP5
hsa-miR-548a-3p	MPP5
hsa-miR-548ar-3p	MPP5
hsa-miR-548e-3p	MPP5
hsa-miR-7-5p	MPP5
hsa-miR-185-5p	MRAS
hsa-miR-3605-5p	MRAS
hsa-miR-652-3p	MRAS
hsa-let-7a-5p	MYC
hsa-let-7b-5p	MYC
hsa-let-7c-5p	MYC
hsa-let-7d-5p	MYC
hsa-let-7e-5p	MYC
hsa-let-7f-5p	MYC
hsa-let-7g-5p	MYC
hsa-let-7i-5p	MYC
hsa-miR-106b-5p	MYC
hsa-miR-1248	MYC
hsa-miR-125a-3p	MYC
hsa-miR-125a-5p	MYC
hsa-miR-1304-5p	MYC
hsa-miR-135a-5p	MYC
hsa-miR-135b-5p	MYC
hsa-miR-145-5p	MYC
hsa-miR-148a-3p	MYC
hsa-miR-151a-5p	MYC
hsa-miR-155-5p	MYC
hsa-miR-16-5p	MYC
hsa-miR-17-5p	MYC
hsa-miR-1827	MYC
hsa-miR-184	MYC
hsa-miR-186-5p	MYC
hsa-miR-196a-5p	MYC
hsa-miR-196b-5p	MYC
hsa-miR-19a-3p	MYC
hsa-miR-20a-5p	MYC
hsa-miR-212-3p	MYC
hsa-miR-21-5p	MYC
hsa-miR-222-3p	MYC
hsa-miR-23a-3p	MYC
hsa-miR-24-3p	MYC
hsa-miR-25-3p	MYC
hsa-miR-2682-5p	MYC
hsa-miR-26a-5p	MYC
hsa-miR-302a-5p	MYC
hsa-miR-30a-3p	MYC
hsa-miR-30c-5p	MYC
hsa-miR-30d-5p	MYC
hsa-miR-30e-3p	MYC
hsa-miR-320a	MYC
hsa-miR-320b	MYC
hsa-miR-323a-3p	MYC
hsa-miR-324-3p	MYC
hsa-miR-335-5p	MYC
hsa-miR-33a-5p	MYC
hsa-miR-33b-5p	MYC
hsa-miR-34a-5p	MYC
hsa-miR-34b-3p	MYC
hsa-miR-34c-5p	MYC
hsa-miR-373-3p	MYC
hsa-miR-375	MYC
hsa-miR-423-5p	MYC
hsa-miR-429	MYC
hsa-miR-449a	MYC
hsa-miR-449c-5p	MYC
hsa-miR-451a	MYC
hsa-miR-455-3p	MYC
hsa-miR-4647	MYC
hsa-miR-487b-3p	MYC
[truncated: 1,415 more rows]
