# Supplementary material for: Modelling the structure of a ceRNA-theoretical, bipartite microRNA–mRNA interaction network regulating intestinal epithelial cellular pathways using R programming
Source: BMC Res Notes. 2018 Jan 12;11:19. doi: 10.1186/s13104-018-3126-y (PMC5766989; doi:10.1186/s13104-018-3126-y)
Supplement: Supplementary file 6 — Additional file 6. R-input, Fig3c subset adjacency list. A subset of the MiRWalk_Trimmed.csv adjacency list, used to derive the graph plot displayed in Fig. 3c. [file 13104_2018_3126_MOESM6_ESM.csv]

miRNA	Gene
hsa-let-7a-5p	CCND1
hsa-let-7b-5p	CCND1
hsa-let-7c-5p	CCND1
hsa-let-7d-5p	CCND1
hsa-let-7e-5p	CCND1
hsa-let-7f-5p	CCND1
hsa-let-7g-5p	CCND1
hsa-let-7i-5p	CCND1
hsa-miR-106a-5p	CCND1
hsa-miR-106b-5p	CCND1
hsa-miR-1193	CCND1
hsa-miR-1234-3p	CCND1
hsa-miR-1253	CCND1
hsa-miR-1257	CCND1
hsa-miR-1271-5p	CCND1
hsa-miR-1299	CCND1
hsa-miR-138-5p	CCND1
hsa-miR-142-5p	CCND1
hsa-miR-147a	CCND1
hsa-miR-152-3p	CCND1
hsa-miR-155-5p	CCND1
hsa-miR-15a-5p	CCND1
hsa-miR-15b-5p	CCND1
hsa-miR-16-5p	CCND1
hsa-miR-17-5p	CCND1
hsa-miR-183-5p	CCND1
hsa-miR-18a-5p	CCND1
hsa-miR-18b-5p	CCND1
hsa-miR-1910-3p	CCND1
hsa-miR-193b-3p	CCND1
hsa-miR-195-5p	CCND1
hsa-miR-196a-5p	CCND1
hsa-miR-19a-3p	CCND1
hsa-miR-202-3p	CCND1
hsa-miR-206	CCND1
hsa-miR-20a-5p	CCND1
hsa-miR-20b-5p	CCND1
hsa-miR-216b-3p	CCND1
hsa-miR-24-3p	CCND1
hsa-miR-26b-5p	CCND1
hsa-miR-27a-3p	CCND1
hsa-miR-298	CCND1
hsa-miR-29a-3p	CCND1
hsa-miR-302a-3p	CCND1
hsa-miR-302c-3p	CCND1
hsa-miR-323b-3p	CCND1
hsa-miR-326	CCND1
hsa-miR-330-5p	CCND1
hsa-miR-340-5p	CCND1
hsa-miR-34a-5p	CCND1
hsa-miR-34b-3p	CCND1
hsa-miR-365a-3p	CCND1
hsa-miR-369-3p	CCND1
hsa-miR-374a-5p	CCND1
hsa-miR-374b-5p	CCND1
hsa-miR-383-5p	CCND1
hsa-miR-424-5p	CCND1
hsa-miR-4458	CCND1
hsa-miR-448	CCND1
hsa-miR-449a	CCND1
hsa-miR-4524a-5p	CCND1
hsa-miR-490-3p	CCND1
hsa-miR-491-3p	CCND1
hsa-miR-494-3p	CCND1
hsa-miR-497-5p	CCND1
hsa-miR-5010-3p	CCND1
hsa-miR-503-5p	CCND1
hsa-miR-513a-5p	CCND1
hsa-miR-516b-5p	CCND1
hsa-miR-518c-5p	CCND1
hsa-miR-5196-5p	CCND1
hsa-miR-519d-3p	CCND1
hsa-miR-520b	CCND1
hsa-miR-545-3p	CCND1
hsa-miR-548ah-5p	CCND1
hsa-miR-548k	CCND1
hsa-miR-556-5p	CCND1
hsa-miR-563	CCND1
hsa-miR-574-5p	CCND1
hsa-miR-593-3p	CCND1
hsa-miR-603	CCND1
hsa-miR-6511a-5p	CCND1
hsa-miR-708-5p	CCND1
hsa-miR-758-5p	CCND1
hsa-miR-875-3p	CCND1
hsa-miR-891b	CCND1
hsa-miR-92a-3p	CCND1
hsa-miR-93-5p	CCND1
hsa-miR-944	CCND1
hsa-miR-95-3p	CCND1
hsa-miR-9-5p	CCND1
hsa-miR-96-5p	CCND1
hsa-miR-98-5p	CCND1
hsa-let-7a-5p	CCND2
hsa-let-7b-5p	CCND2
hsa-miR-106b-5p	CCND2
hsa-miR-1200	CCND2
hsa-miR-1228-3p	CCND2
hsa-miR-124-3p	CCND2
hsa-miR-1248	CCND2
hsa-miR-1252-5p	CCND2
hsa-miR-1255a	CCND2
hsa-miR-1255b-5p	CCND2
hsa-miR-1297	CCND2
hsa-miR-130a-3p	CCND2
hsa-miR-130b-3p	CCND2
hsa-miR-154-5p	CCND2
hsa-miR-15a-5p	CCND2
hsa-miR-15b-5p	CCND2
hsa-miR-16-5p	CCND2
hsa-miR-17-5p	CCND2
hsa-miR-182-5p	CCND2
hsa-miR-185-5p	CCND2
hsa-miR-191-5p	CCND2
hsa-miR-195-5p	CCND2
hsa-miR-196a-5p	CCND2
hsa-miR-19a-3p	CCND2
hsa-miR-19b-3p	CCND2
hsa-miR-206	CCND2
hsa-miR-20a-5p	CCND2
hsa-miR-26a-5p	CCND2
hsa-miR-26b-5p	CCND2
hsa-miR-29a-3p	CCND2
hsa-miR-29b-3p	CCND2
hsa-miR-29c-3p	CCND2
hsa-miR-301a-3p	CCND2
hsa-miR-302a-3p	CCND2
hsa-miR-302b-3p	CCND2
hsa-miR-302c-3p	CCND2
hsa-miR-302d-3p	CCND2
hsa-miR-302e	CCND2
hsa-miR-30c-5p	CCND2
hsa-miR-320a	CCND2
hsa-miR-324-3p	CCND2
hsa-miR-335-5p	CCND2
hsa-miR-340-5p	CCND2
hsa-miR-342-3p	CCND2
hsa-miR-3613-3p	CCND2
hsa-miR-372-3p	CCND2
hsa-miR-373-3p	CCND2
hsa-miR-382-5p	CCND2
hsa-miR-3916	CCND2
hsa-miR-423-5p	CCND2
hsa-miR-424-5p	CCND2
hsa-miR-4516	CCND2
hsa-miR-4521	CCND2
hsa-miR-4524a-5p	CCND2
hsa-miR-454-3p	CCND2
hsa-miR-497-5p	CCND2
hsa-miR-503-5p	CCND2
hsa-miR-505-3p	CCND2
hsa-miR-519a-3p	CCND2
hsa-miR-519b-3p	CCND2
hsa-miR-519c-3p	CCND2
hsa-miR-520a-3p	CCND2
hsa-miR-520b	CCND2
hsa-miR-520c-3p	CCND2
hsa-miR-520d-3p	CCND2
hsa-miR-520e	CCND2
hsa-miR-603	CCND2
hsa-miR-610	CCND2
hsa-miR-615-3p	CCND2
hsa-miR-656-3p	CCND2
hsa-miR-665	CCND2
hsa-miR-765	CCND2
hsa-miR-877-5p	CCND2
hsa-miR-890	CCND2
hsa-miR-96-5p	CCND2
hsa-let-7c-5p	CRK
hsa-let-7e-5p	CRK
hsa-miR-106a-5p	CRK
hsa-miR-106b-5p	CRK
hsa-miR-10a-5p	CRK
hsa-miR-10b-5p	CRK
hsa-miR-1257	CRK
hsa-miR-125a-5p	CRK
hsa-miR-1260b	CRK
hsa-miR-126-3p	CRK
hsa-miR-127-5p	CRK
hsa-miR-1304-3p	CRK
hsa-miR-1306-5p	CRK
hsa-miR-132-3p	CRK
hsa-miR-135b-3p	CRK
hsa-miR-142-5p	CRK
hsa-miR-15a-5p	CRK
hsa-miR-15b-5p	CRK
hsa-miR-16-5p	CRK
hsa-miR-17-5p	CRK
hsa-miR-186-5p	CRK
hsa-miR-190a-3p	CRK
hsa-miR-1915-3p	CRK
hsa-miR-192-5p	CRK
hsa-miR-195-5p	CRK
hsa-miR-206	CRK
hsa-miR-20a-5p	CRK
hsa-miR-20b-5p	CRK
hsa-miR-215-5p	CRK
hsa-miR-216b-3p	CRK
hsa-miR-298	CRK
hsa-miR-302a-3p	CRK
hsa-miR-302b-3p	CRK
hsa-miR-302c-3p	CRK
hsa-miR-302d-3p	CRK
hsa-miR-302e	CRK
hsa-miR-30a-3p	CRK
hsa-miR-30e-3p	CRK
hsa-miR-3140-3p	CRK
hsa-miR-320a	CRK
hsa-miR-320b	CRK
hsa-miR-320c	CRK
hsa-miR-320d	CRK
hsa-miR-329-3p	CRK
hsa-miR-362-3p	CRK
hsa-miR-370-3p	CRK
hsa-miR-372-3p	CRK
hsa-miR-373-3p	CRK
hsa-miR-410-3p	CRK
hsa-miR-423-3p	CRK
hsa-miR-424-5p	CRK
hsa-miR-4284	CRK
hsa-miR-4524a-5p	CRK
hsa-miR-497-5p	CRK
hsa-miR-501-3p	CRK
hsa-miR-502-3p	CRK
hsa-miR-503-5p	CRK
hsa-miR-509-3-5p	CRK
hsa-miR-510-5p	CRK
hsa-miR-512-5p	CRK
hsa-miR-5196-5p	CRK
hsa-miR-519d-3p	CRK
hsa-miR-520a-3p	CRK
hsa-miR-520b	CRK
hsa-miR-520c-3p	CRK
hsa-miR-520d-3p	CRK
hsa-miR-520e	CRK
hsa-miR-548ah-5p	CRK
hsa-miR-548l	CRK
hsa-miR-548n	CRK
hsa-miR-603	CRK
hsa-miR-613	CRK
hsa-miR-619-3p	CRK
hsa-miR-640	CRK
hsa-miR-664b-5p	CRK
hsa-miR-93-5p	CRK
hsa-let-7a-5p	IGF1R
hsa-let-7b-5p	IGF1R
hsa-let-7c-5p	IGF1R
hsa-let-7d-5p	IGF1R
hsa-let-7e-5p	IGF1R
hsa-let-7f-5p	IGF1R
hsa-let-7g-5p	IGF1R
hsa-let-7i-5p	IGF1R
hsa-miR-100-5p	IGF1R
hsa-miR-122-5p	IGF1R
hsa-miR-1226-3p	IGF1R
hsa-miR-1253	IGF1R
hsa-miR-1271-5p	IGF1R
hsa-miR-1275	IGF1R
hsa-miR-133a-3p	IGF1R
hsa-miR-133b	IGF1R
hsa-miR-138-5p	IGF1R
hsa-miR-139-5p	IGF1R
hsa-miR-140-5p	IGF1R
hsa-miR-143-3p	IGF1R
hsa-miR-145-5p	IGF1R
hsa-miR-152-3p	IGF1R
hsa-miR-16-5p	IGF1R
hsa-miR-181b-5p	IGF1R
hsa-miR-182-5p	IGF1R
hsa-miR-1827	IGF1R
hsa-miR-183-5p	IGF1R
hsa-miR-185-5p	IGF1R
hsa-miR-190a-3p	IGF1R
hsa-miR-1910-3p	IGF1R
hsa-miR-192-5p	IGF1R
hsa-miR-194-5p	IGF1R
hsa-miR-196a-5p	IGF1R
hsa-miR-202-3p	IGF1R
hsa-miR-206	IGF1R
hsa-miR-215-5p	IGF1R
hsa-miR-21-5p	IGF1R
hsa-miR-218-5p	IGF1R
hsa-miR-223-3p	IGF1R
hsa-miR-224-5p	IGF1R
hsa-miR-2682-5p	IGF1R
hsa-miR-26b-5p	IGF1R
hsa-miR-302a-3p	IGF1R
hsa-miR-302b-3p	IGF1R
hsa-miR-302c-3p	IGF1R
hsa-miR-302d-3p	IGF1R
hsa-miR-302e	IGF1R
hsa-miR-30a-5p	IGF1R
hsa-miR-3180-5p	IGF1R
hsa-miR-320a	IGF1R
hsa-miR-329-3p	IGF1R
hsa-miR-335-5p	IGF1R
hsa-miR-340-5p	IGF1R
hsa-miR-342-3p	IGF1R
hsa-miR-34a-5p	IGF1R
hsa-miR-3613-3p	IGF1R
hsa-miR-362-3p	IGF1R
hsa-miR-363-5p	IGF1R
hsa-miR-372-3p	IGF1R
hsa-miR-373-3p	IGF1R
hsa-miR-375	IGF1R
hsa-miR-376a-3p	IGF1R
hsa-miR-377-3p	IGF1R
hsa-miR-383-5p	IGF1R
hsa-miR-3916	IGF1R
hsa-miR-4458	IGF1R
hsa-miR-449c-5p	IGF1R
hsa-miR-450a-2-3p	IGF1R
hsa-miR-4792	IGF1R
hsa-miR-484	IGF1R
hsa-miR-492	IGF1R
hsa-miR-494-3p	IGF1R
hsa-miR-497-5p	IGF1R
hsa-miR-5001-3p	IGF1R
hsa-miR-5010-5p	IGF1R
hsa-miR-502-5p	IGF1R
hsa-miR-503-5p	IGF1R
hsa-miR-518c-5p	IGF1R
hsa-miR-520a-3p	IGF1R
hsa-miR-520a-5p	IGF1R
hsa-miR-520b	IGF1R
hsa-miR-520c-3p	IGF1R
hsa-miR-520d-3p	IGF1R
hsa-miR-520e	IGF1R
hsa-miR-522-3p	IGF1R
hsa-miR-525-5p	IGF1R
hsa-miR-539-5p	IGF1R
hsa-miR-544a	IGF1R
hsa-miR-548ah-5p	IGF1R
hsa-miR-548d-3p	IGF1R
hsa-miR-548h-3p	IGF1R
hsa-miR-548n	IGF1R
hsa-miR-548q	IGF1R
hsa-miR-548z	IGF1R
hsa-miR-570-3p	IGF1R
hsa-miR-577	IGF1R
hsa-miR-592	IGF1R
hsa-miR-597-5p	IGF1R
hsa-miR-603	IGF1R
hsa-miR-625-5p	IGF1R
hsa-miR-630	IGF1R
hsa-miR-6511a-5p	IGF1R
hsa-miR-7-5p	IGF1R
hsa-miR-885-3p	IGF1R
hsa-miR-885-5p	IGF1R
hsa-miR-92a-3p	IGF1R
hsa-miR-940	IGF1R
hsa-miR-96-5p	IGF1R
hsa-miR-98-5p	IGF1R
hsa-miR-99a-5p	IGF1R
hsa-let-7a-5p	MYC
hsa-let-7b-5p	MYC
hsa-let-7c-5p	MYC
hsa-let-7d-5p	MYC
hsa-let-7e-5p	MYC
hsa-let-7f-5p	MYC
hsa-let-7g-5p	MYC
hsa-let-7i-5p	MYC
hsa-miR-106b-5p	MYC
hsa-miR-1248	MYC
hsa-miR-125a-3p	MYC
hsa-miR-125a-5p	MYC
hsa-miR-1304-5p	MYC
hsa-miR-135a-5p	MYC
hsa-miR-135b-5p	MYC
hsa-miR-145-5p	MYC
hsa-miR-148a-3p	MYC
hsa-miR-151a-5p	MYC
hsa-miR-155-5p	MYC
hsa-miR-16-5p	MYC
hsa-miR-17-5p	MYC
hsa-miR-1827	MYC
hsa-miR-184	MYC
hsa-miR-186-5p	MYC
hsa-miR-196a-5p	MYC
hsa-miR-196b-5p	MYC
hsa-miR-19a-3p	MYC
hsa-miR-20a-5p	MYC
hsa-miR-212-3p	MYC
hsa-miR-21-5p	MYC
hsa-miR-222-3p	MYC
hsa-miR-23a-3p	MYC
hsa-miR-24-3p	MYC
hsa-miR-25-3p	MYC
hsa-miR-2682-5p	MYC
hsa-miR-26a-5p	MYC
hsa-miR-302a-5p	MYC
hsa-miR-30a-3p	MYC
hsa-miR-30c-5p	MYC
hsa-miR-30d-5p	MYC
hsa-miR-30e-3p	MYC
hsa-miR-320a	MYC
hsa-miR-320b	MYC
hsa-miR-323a-3p	MYC
hsa-miR-324-3p	MYC
hsa-miR-335-5p	MYC
hsa-miR-33a-5p	MYC
hsa-miR-33b-5p	MYC
hsa-miR-34a-5p	MYC
hsa-miR-34b-3p	MYC
hsa-miR-34c-5p	MYC
hsa-miR-373-3p	MYC
hsa-miR-375	MYC
hsa-miR-423-5p	MYC
hsa-miR-429	MYC
hsa-miR-449a	MYC
hsa-miR-449c-5p	MYC
hsa-miR-451a	MYC
hsa-miR-455-3p	MYC
hsa-miR-4647	MYC
hsa-miR-487b-3p	MYC
hsa-miR-494-3p	MYC
hsa-miR-516a-5p	MYC
hsa-miR-744-5p	MYC
hsa-miR-7-5p	MYC
hsa-miR-92a-1-5p	MYC
hsa-miR-92a-3p	MYC
hsa-miR-92b-3p	MYC
hsa-miR-93-5p	MYC
hsa-miR-940	MYC
hsa-miR-98-5p	MYC
